# Supplementary material for: (E)-2-Acetyl-4-[(3-methyl­phenyl­)diazen­yl]phenol: an X-ray and DFT study
Source: Acta Crystallogr Sect E Struct Rep Online. 2010 Feb 6;66(Pt 3):o559–60. doi: 10.1107/S1600536810003491 (PMC2983497; doi:10.1107/S1600536810003491)
Supplement: Supplementary file 2 [file e-66-0o559-Isup2.hkl]

#
# h,k,l, Fc-squared, Fo-squared, sigma(Fo-squared) and status flag
#
data_I
_shelx_title ' serap14 in P 21/c'
_shelx_refln_list_code          4
_shelx_F_calc_maximum      172.57
_exptl_crystal_F_000       536.00
_reflns_d_resolution_high  0.8107
 
loop_
 _symmetry_equiv_pos_as_xyz
 'x, y, z'
 '-x, y+1/2, -z+1/2'
 '-x, -y, -z'
 'x, -y-1/2, z-1/2'
 
_cell_length_a     8.6917
_cell_length_b    10.9728
_cell_length_c    14.6150
_cell_angle_alpha  90.000
_cell_angle_beta  112.881
_cell_angle_gamma  90.000
 
_shelx_F_squared_multiplier     1.000
 
loop_
 _refln_index_h
 _refln_index_k
 _refln_index_l
 _refln_F_squared_calc
 _refln_F_squared_meas
 _refln_F_squared_sigma
 _refln_observed_status
   1   0   0      282.68      253.25      5.34 o
   2   0   0     1773.07     2061.20     16.38 o
   3   0   0      659.99      567.66      6.65 o
   4   0   0        2.24        4.70      1.89 o
   5   0   0        0.19        1.61      1.88 o
   6   0   0       57.93       46.34      2.54 o
   7   0   0       28.83       25.89      1.96 o
   8   0   0        0.75        3.26      1.88 o
   9   0   0      160.15      167.32      6.18 o
   1   1   0      569.53      617.55      9.52 o
   2   1   0     1480.21     1355.99      5.09 o
   3   1   0      219.47      283.38      2.31 o
   4   1   0        8.97       11.93      1.46 o
   5   1   0        1.53        4.39      1.47 o
   6   1   0       29.47       30.59      1.46 o
   7   1   0        1.61        1.11      1.24 o
   8   1   0       30.73       35.61      1.52 o
   9   1   0      149.89      153.79      3.21 o
   0   2   0      381.88      616.28      7.48 o
   1   2   0       56.43       84.95      2.60 o
   2   2   0    29780.94    29115.65    129.84 o
   3   2   0      260.89      262.56      2.25 o
   4   2   0      358.24      350.64      3.84 o
   5   2   0        0.57        3.05      1.42 o
   6   2   0        9.25       13.96      1.23 o
   7   2   0       47.92       57.51      1.45 o
   8   2   0       53.49       60.43      1.64 o
   9   2   0        6.19        7.25      1.52 o
   1   3   0     3278.29     3207.84     40.97 o
   2   3   0     2540.78     2604.75     14.86 o
   3   3   0     1506.21     1541.57     27.30 o
   4   3   0      234.96      232.10      2.12 o
   5   3   0        4.16        2.49      1.46 o
   6   3   0       30.90       32.74      1.60 o
   7   3   0      326.67      323.25      5.06 o
   8   3   0        2.61        5.64      1.41 o
   9   3   0        1.08        0.79      1.49 o
   0   4   0       69.47       68.41      3.76 o
   1   4   0       36.38       22.85      2.04 o
   2   4   0        2.09        2.35      1.66 o
   3   4   0     1512.30     1539.34      8.29 o
   4   4   0     3235.35     3247.20     25.51 o
   5   4   0      122.72      124.17      1.84 o
   6   4   0      215.19      226.84      2.96 o
   7   4   0        0.58        1.35      1.29 o
   8   4   0      115.96      117.85      1.90 o
   9   4   0        0.43        2.84      1.48 o
   1   5   0       38.96       24.91      1.71 o
   2   5   0        1.17        1.50      1.41 o
   3   5   0     1651.79     1589.82     21.83 o
   4   5   0      182.30      190.71      3.34 o
   5   5   0      146.53      170.35      2.95 o
   6   5   0       19.32       18.99      1.53 o
   7   5   0        0.11        1.98      1.44 o
   8   5   0        0.02        0.90      1.53 o
   9   5   0        1.66        3.87      1.74 o
   0   6   0       33.27       26.48      2.24 o
   1   6   0      144.55      122.50      2.08 o
   2   6   0       12.20       17.91      1.59 o
   3   6   0        1.55        4.66      1.65 o
   4   6   0     1380.58     1301.08     16.23 o
   5   6   0      626.35      643.93      4.92 o
   6   6   0       41.49       47.18      1.58 o
   7   6   0        2.86        3.26      1.59 o
   8   6   0        4.46        2.65      1.51 o
   1   7   0      310.63      270.93      2.51 o
   2   7   0       20.43       21.02      1.58 o
   3   7   0       77.24       62.28      1.78 o
   4   7   0       96.53       85.13      1.97 o
   5   7   0      361.37      371.25      2.71 o
   6   7   0       60.77       51.80      1.87 o
   7   7   0      389.14      374.21      7.98 o
   8   7   0        0.05       -0.05      1.47 o
   0   8   0       33.33       28.88      2.63 o
   1   8   0       54.17       45.14      1.89 o
   2   8   0      692.37      681.33      8.81 o
   3   8   0        4.90        3.26      1.65 o
   4   8   0      314.22      312.20      2.57 o
   5   8   0       11.35       14.61      2.02 o
   6   8   0       40.51       33.08      1.87 o
   7   8   0      208.39      174.04      5.06 o
   1   9   0       80.28       69.52      1.98 o
   2   9   0      169.47      165.67      2.18 o
   3   9   0      177.96      193.65      2.27 o
   4   9   0       10.26        5.71      1.54 o
   5   9   0       10.13       16.33      1.82 o
   6   9   0       19.93       14.74      1.73 o
   7   9   0        8.02        7.57      1.66 o
   0  10   0     1273.68     1366.25     39.80 o
   1  10   0       13.97       17.68      1.75 o
   2  10   0       20.95       26.41      2.01 o
   3  10   0        1.72        2.74      1.68 o
   4  10   0        3.39        4.85      1.72 o
   5  10   0        3.83        3.14      1.73 o
   6  10   0        6.40       13.23      1.57 o
   1  11   0       80.93       82.39      2.63 o
   2  11   0       32.16       24.23      2.01 o
   3  11   0        0.35        2.14      2.20 o
   4  11   0        1.42        1.96      1.85 o
   5  11   0        0.65        1.88      1.69 o
   0  12   0       36.43       43.27      3.51 o
   1  12   0      117.16      112.96     10.57 o
   2  12   0       50.22       49.79      3.97 o
   3  12   0        2.13        2.49      2.00 o
   4  12   0        8.32        4.57      2.05 o
   1  13   0       26.96       26.25      2.32 o
   2  13   0       38.21       29.23      6.12 o
 -10   1   1      175.49      148.74      4.63 o
  -9   1   1       88.36       92.82      2.03 o
  -8   1   1        4.09        5.28      1.15 o
  -7   1   1        5.56        5.15      1.39 o
  -6   1   1        1.49        2.11      1.19 o
  -5   1   1       91.86       94.74      1.52 o
  -4   1   1        2.79        2.79      1.25 o
  -3   1   1      241.95      220.32      2.33 o
  -2   1   1    13193.82    13035.17     75.77 o
  -1   1   1      599.37      668.07      4.95 o
   0   1   1     1492.42     1652.14     20.36 o
   1   1   1      402.34      440.66      3.67 o
   2   1   1     5084.24     4899.38     50.33 o
   3   1   1        1.06        2.35      1.53 o
   4   1   1       61.71       43.20      1.43 o
   5   1   1       44.54       35.88      1.48 o
   6   1   1       65.13       63.62      1.45 o
   7   1   1       50.80       52.16      1.44 o
   8   1   1       13.58       12.18      1.44 o
   9   1   1       39.47       41.01      1.60 o
  -9   2   1      116.10      112.71      3.39 o
  -8   2   1       77.23       83.67      2.11 o
  -7   2   1       28.71       27.91      1.50 o
  -6   2   1        0.50        1.03      1.40 o
  -5   2   1       40.92       34.66      1.51 o
  -4   2   1      163.05      132.42      1.94 o
  -3   2   1       76.54      107.91      2.00 o
  -2   2   1     6726.79     6836.92     74.02 o
  -1   2   1     1264.08     1418.39      9.25 o
   0   2   1     1133.10     1065.61     11.15 o
   1   2   1    13693.48    14066.11    157.34 o
   2   2   1     1523.32     1595.82     25.01 o
   3   2   1       36.09       27.62      1.53 o
   4   2   1      282.49      258.69      1.99 o
   5   2   1      193.01      206.96      1.79 o
   6   2   1        0.29        0.54      1.33 o
   7   2   1      132.11      141.54      1.67 o
   8   2   1       78.04       73.80      1.63 o
   9   2   1       34.20       26.37      1.56 o
  -9   3   1       16.74       18.48      1.55 o
  -8   3   1      505.89      527.64     10.00 o
  -7   3   1       23.76       24.94      1.41 o
  -6   3   1        4.66        4.72      1.51 o
  -5   3   1       88.17       85.34      1.58 o
  -4   3   1     3874.55     4051.59     34.57 o
  -3   3   1        4.19        6.43      1.50 o
  -2   3   1     2895.76     2677.65     28.63 o
  -1   3   1      690.00      673.39      7.12 o
   0   3   1      181.76      145.97      2.96 o
   1   3   1     1312.10     1371.28     12.79 o
   2   3   1     2179.97     2288.70     22.66 o
   3   3   1      390.51      387.76      4.69 o
   4   3   1     1085.87     1100.73      8.46 o
   5   3   1       23.53       24.62      1.61 o
   6   3   1       21.57       28.54      1.65 o
   7   3   1       35.84       28.41      1.36 o
   8   3   1        1.98        4.10      1.30 o
   9   3   1        3.99        4.33      1.61 o
  -9   4   1       16.30       17.81      1.51 o
  -8   4   1        0.00        4.25      1.46 o
  -7   4   1      138.83      142.99      4.21 o
  -6   4   1       88.73      102.34      1.83 o
  -5   4   1      104.74       82.31      1.66 o
  -4   4   1     1335.21     1450.99      9.91 o
  -3   4   1      590.41      571.58      5.93 o
  -2   4   1        2.73        6.85      1.55 o
  -1   4   1      616.23      613.32      9.42 o
   0   4   1      133.60      103.46      2.26 o
   1   4   1       30.80       13.65      1.86 o
   2   4   1      694.46      625.59      8.53 o
   3   4   1     1779.78     1920.54     16.61 o
   4   4   1      121.96      145.66      3.53 o
   5   4   1      223.31      239.62      2.20 o
   6   4   1       19.00       18.92      1.55 o
   7   4   1       14.92       11.05      1.45 o
   8   4   1        0.25        0.50      1.51 o
   9   4   1        0.33        1.84      1.60 o
  -9   5   1        5.47        5.43      1.53 o
  -8   5   1       14.16       11.20      1.57 o
  -7   5   1       50.01       53.12      1.74 o
  -6   5   1     3772.24     3885.44     39.90 o
  -5   5   1      196.34      216.31      2.08 o
  -4   5   1      260.19      245.37      2.16 o
  -3   5   1       12.41       15.94      1.67 o
  -2   5   1       13.17        8.22      1.56 o
  -1   5   1      170.00      165.63      2.37 o
   0   5   1      378.20      312.79      4.01 o
   1   5   1      307.89      284.55      2.71 o
   2   5   1       15.10       12.61      1.71 o
   3   5   1      780.24      852.97      6.84 o
   4   5   1      791.39      795.90      4.65 o
   5   5   1      110.66      104.77      1.76 o
   6   5   1      169.98      177.66      1.89 o
   7   5   1        0.06        1.03      1.64 o
   8   5   1       10.81       10.74      1.47 o
  -9   6   1        0.47        3.12      1.53 o
  -8   6   1       22.20       19.55      1.53 o
  -7   6   1       15.22       16.72      1.53 o
  -6   6   1      172.09      185.08      2.92 o
  -5   6   1      225.39      211.06      2.75 o
  -4   6   1      239.67      234.59      4.04 o
  -3   6   1      193.07      161.37      1.98 o
  -2   6   1       14.77       15.40      1.67 o
  -1   6   1       64.51       52.08      1.81 o
   0   6   1       40.67       46.04      1.85 o
   1   6   1      348.82      337.17      3.56 o
   2   6   1       57.45       34.67      1.69 o
   3   6   1       76.61       85.70      1.87 o
   4   6   1       78.50       72.21      1.85 o
   5   6   1     1439.36     1451.33     11.72 o
   6   6   1       20.55       18.77      1.65 o
   7   6   1        5.32        9.20      1.56 o
   8   6   1       12.08       11.96      1.42 o
  -8   7   1      113.43       97.38      1.90 o
  -7   7   1       80.01       69.30      2.26 o
  -6   7   1       51.03       42.16      1.76 o
  -5   7   1       57.65       51.30      1.77 o
  -4   7   1     1392.05     1402.31     21.09 o
  -3   7   1       29.01       22.32      1.54 o
  -2   7   1       66.92       57.74      1.84 o
  -1   7   1        9.37        6.98      1.67 o
   0   7   1        0.01        2.07      1.70 o
   1   7   1      107.78      126.10      1.97 o
   2   7   1       57.87       62.11      2.02 o
   3   7   1       35.19       35.07      1.75 o
   4   7   1        6.28        9.12      1.53 o
   5   7   1      139.28      161.66      2.38 o
   6   7   1       73.90       85.81      2.61 o
   7   7   1       21.08       23.57      1.74 o
   8   7   1        5.79        4.86      1.59 o
  -8   8   1       49.24       55.01      2.24 o
  -7   8   1       42.59       28.98      1.57 o
  -6   8   1       28.45       23.97      1.55 o
  -5   8   1      120.41      119.15      2.25 o
  -4   8   1       96.15       89.62      2.04 o
  -3   8   1      154.46      150.98      2.12 o
  -2   8   1      226.35      210.41      4.96 o
  -1   8   1      176.02      178.29      2.29 o
   0   8   1        1.59        3.08      1.56 o
   1   8   1        0.75        1.01      1.58 o
   2   8   1      171.64      146.97      2.01 o
   3   8   1        5.90        6.06      1.84 o
   4   8   1        1.19        2.18      1.89 o
   5   8   1        5.90        4.55      1.55 o
   6   8   1        0.02        1.27      1.52 o
   7   8   1      294.18      284.78      6.33 o
  -7   9   1       49.04       43.67      2.61 o
  -6   9   1       10.26       10.33      1.47 o
  -5   9   1        0.20        2.07      1.80 o
  -4   9   1       13.67        9.09      1.52 o
  -3   9   1       71.72       66.73      2.13 o
  -2   9   1     1343.35     1364.56     21.85 o
  -1   9   1       84.98       84.39      1.98 o
   0   9   1       49.77       45.48      2.02 o
   1   9   1        4.24        6.57      1.45 o
   2   9   1       62.60       78.45      2.01 o
   3   9   1        2.49        6.37      1.83 o
   4   9   1       19.88       26.84      1.93 o
   5   9   1       10.04       10.24      1.96 o
   6   9   1       15.50       14.64      2.05 o
   7   9   1       44.52       38.54      2.20 o
  -6  10   1        3.31        0.32      1.76 o
  -5  10   1        0.84        3.65      1.77 o
  -4  10   1        0.01       -0.56      2.10 o
  -3  10   1      545.66      545.50     10.99 o
  -2  10   1       36.30       37.05      2.01 o
  -1  10   1      253.56      255.87      7.19 o
   0  10   1       10.16        9.43      1.99 o
   1  10   1        0.26        1.21      1.59 o
   2  10   1       37.29       33.57      1.65 o
   3  10   1       30.60       35.53      1.82 o
   4  10   1        2.97        2.77      1.89 o
   5  10   1        0.36        1.59      1.72 o
   6  10   1       15.44       18.61      1.95 o
  -5  11   1       14.22       16.45      2.16 o
  -4  11   1        7.31        5.55      1.97 o
  -3  11   1        1.21        3.71      1.97 o
  -2  11   1       31.73       40.19      1.86 o
  -1  11   1       28.83       26.61      1.80 o
   0  11   1      235.80      217.75      6.48 o
   1  11   1       30.78       36.41      2.49 o
   2  11   1       18.12       21.68      2.06 o
   3  11   1        0.00        1.26      1.77 o
   4  11   1        1.28        3.86      1.94 o
   5  11   1        0.20        2.76      1.86 o
  -4  12   1        6.11       13.18      2.67 o
  -3  12   1        0.17        1.41      1.96 o
  -2  12   1       20.08       20.60      2.09 o
  -1  12   1      149.69      140.43     12.88 o
   0  12   1       74.38       70.18      3.13 o
   1  12   1      324.46      363.54     17.12 o
   2  12   1       15.47       15.68      2.90 o
   3  12   1        0.01        2.52      2.08 o
   4  12   1       18.96       20.04      2.68 o
  -2  13   1       11.12        9.43      2.29 o
  -1  13   1        1.54        4.67      2.37 o
   0  13   1       27.00       32.70      2.24 o
   1  13   1       52.51       50.90      2.66 o
   2  13   1       86.56       69.02     17.15 o
 -10   0   2        0.32        2.18      2.15 o
  -9   0   2      113.49      114.96      3.22 o
  -8   0   2        9.28       11.79      1.87 o
  -7   0   2       94.45      104.91      2.45 o
  -6   0   2      147.84      107.16      4.29 o
  -5   0   2      150.26      119.36      2.46 o
  -4   0   2       33.17       45.57      2.13 o
  -3   0   2     1976.42     1895.93      9.57 o
  -2   0   2     4509.20     4106.32     84.38 o
  -1   0   2     1925.08     2068.71    213.93 o
   0   0   2     3070.39     2694.05     94.21 o
   1   0   2      205.12      144.88      3.52 o
   2   0   2     2610.22     2299.84     33.28 o
   3   0   2      217.16      226.30      3.10 o
   4   0   2      450.75      409.36     10.78 o
   5   0   2       18.48       25.70      2.16 o
   6   0   2      956.71     1044.48     13.97 o
   7   0   2       20.27       23.51      1.82 o
   8   0   2        5.26        9.98      1.99 o
   9   0   2       54.63       45.40      2.54 o
 -10   1   2       82.04       73.35      2.52 o
  -9   1   2       37.10       34.14      1.48 o
  -8   1   2        0.00       -0.76      1.43 o
  -7   1   2        1.93        2.13      1.30 o
  -6   1   2        7.08        4.97      1.18 o
  -5   1   2      427.13      436.88      2.80 o
  -4   1   2      103.86       98.25      1.79 o
  -3   1   2       50.62       25.14      1.65 o
  -2   1   2     2966.58     2982.65     45.30 o
  -1   1   2     4878.75     5051.17     39.59 o
   0   1   2     3871.31     3708.64     72.50 o
   1   1   2      757.12      731.74      7.10 o
   2   1   2      388.04      429.32      2.90 o
   3   1   2      128.15      111.27      1.86 o
   4   1   2        2.76        5.88      1.44 o
   5   1   2      371.36      361.99      3.98 o
   6   1   2        0.03        1.15      1.21 o
   7   1   2       11.60       11.95      1.26 o
   8   1   2       35.70       40.39      1.42 o
   9   1   2        0.26       -0.89      1.54 o
 -10   2   2       95.10       85.79      3.00 o
  -9   2   2        3.45        4.01      1.53 o
  -8   2   2       34.45       36.13      1.47 o
  -7   2   2       68.59       67.50      1.45 o
  -6   2   2        2.38        4.06      1.40 o
  -5   2   2      451.60      480.29      4.03 o
  -4   2   2       47.26       62.42      1.74 o
  -3   2   2      297.29      273.65      2.62 o
  -2   2   2     1797.90     1649.16     19.40 o
  -1   2   2      901.17      815.73      4.65 o
   0   2   2     4220.40     3888.81     47.89 o
   1   2   2     1450.13     1490.45     19.94 o
   2   2   2       14.05       20.18      1.75 o
   3   2   2       58.36       58.27      1.59 o
   4   2   2       96.97      131.07      1.66 o
   5   2   2       98.20       98.33      1.55 o
   6   2   2       86.88       77.26      1.49 o
   7   2   2       25.55       27.66      1.58 o
   8   2   2       50.29       52.52      1.72 o
   9   2   2        1.78        4.72      1.40 o
 -10   3   2        2.20        4.12      1.67 o
  -9   3   2        1.63        3.71      1.46 o
  -8   3   2      344.20      352.97      4.34 o
  -7   3   2        0.43        1.42      1.28 o
  -6   3   2       16.22       23.49      1.42 o
  -5   3   2       91.99      104.47      1.58 o
  -4   3   2     1186.69     1284.44     10.99 o
  -3   3   2       40.69       32.10      1.72 o
  -2   3   2        1.93        4.67      1.49 o
  -1   3   2     1511.92     1465.19     13.28 o
   0   3   2       58.15       61.58      2.46 o
   1   3   2     3092.03     3108.01     43.45 o
   2   3   2     1697.59     1677.49     19.34 o
   3   3   2     2723.37     2796.53     23.45 o
   4   3   2      249.88      266.05      2.08 o
   5   3   2        1.45        2.74      1.27 o
   6   3   2       49.38       58.35      1.59 o
   7   3   2        0.42        0.65      1.50 o
   8   3   2       26.75       23.26      1.45 o
   9   3   2        3.15        5.12      1.72 o
  -9   4   2        0.01        0.64      1.39 o
  -8   4   2      462.57      461.84      3.29 o
  -7   4   2       33.32       37.12      1.53 o
  -6   4   2        2.71        5.48      1.46 o
  -5   4   2        2.61        6.22      1.44 o
  -4   4   2      190.76      194.05      2.10 o
  -3   4   2      175.68      220.19      2.76 o
  -2   4   2      120.78      142.09      1.99 o
  -1   4   2      380.35      299.33      5.62 o
   0   4   2      190.23      141.49      2.25 o
   1   4   2      125.79       97.32      2.15 o
   2   4   2       12.27       27.88      1.60 o
   3   4   2      935.08      959.33     13.53 o
   4   4   2       23.22       17.30      1.63 o
   5   4   2       78.69       76.91      1.91 o
   6   4   2       56.25       48.29      1.46 o
   7   4   2       11.07       14.23      1.45 o
   8   4   2        6.24        6.76      1.57 o
  -9   5   2       23.91       17.44      1.69 o
  -8   5   2        0.61        3.98      1.70 o
  -7   5   2       21.83       22.01      1.52 o
  -6   5   2       54.98       45.58      1.72 o
  -5   5   2       22.28       20.61      1.38 o
  -4   5   2      128.02      119.98      1.75 o
  -3   5   2       93.14       98.15      1.64 o
  -2   5   2       29.98       35.13      1.59 o
  -1   5   2      116.11       97.88      2.63 o
   0   5   2       20.45       18.08      1.68 o
   1   5   2      689.55      751.27      6.79 o
   2   5   2       39.14       41.59      1.86 o
   3   5   2      937.68      948.57     19.11 o
   4   5   2       24.14       26.77      1.65 o
   5   5   2       99.12      101.12      2.01 o
   6   5   2        0.53        1.59      1.46 o
   7   5   2       13.08       16.51      1.61 o
   8   5   2        5.45        3.80      1.76 o
  -9   6   2        4.39        8.65      1.79 o
  -8   6   2       21.71       22.86      2.25 o
  -7   6   2       12.37       16.20      1.93 o
  -6   6   2      399.84      410.64      6.42 o
  -5   6   2      153.73      158.60      1.88 o
  -4   6   2       66.69       69.86      1.62 o
  -3   6   2        3.75        4.31      1.46 o
  -2   6   2       13.13       14.50      1.64 o
  -1   6   2        4.99        3.01      1.67 o
   0   6   2       11.23        4.13      1.63 o
   1   6   2      607.53      581.97      9.95 o
   2   6   2       77.78       77.70      1.87 o
   3   6   2       65.56       61.03      1.89 o
   4   6   2       25.80       15.71      1.64 o
   5   6   2       78.80       87.03      2.20 o
   6   6   2       15.69       18.81      1.64 o
   7   6   2        7.06        7.14      1.66 o
   8   6   2        0.11       -0.26      1.64 o
  -8   7   2       38.29       34.87      1.72 o
  -7   7   2       10.70        8.21      1.76 o
  -6   7   2       78.08       82.45      1.85 o
  -5   7   2      539.32      540.65      6.29 o
  -4   7   2      369.09      360.10      6.19 o
  -3   7   2        3.35        3.85      1.55 o
  -2   7   2      194.59      169.37      3.37 o
  -1   7   2      750.04      761.54     11.39 o
   0   7   2        5.11        5.08      1.72 o
   1   7   2       11.89        9.94      1.64 o
   2   7   2      156.92      156.84      2.24 o
   3   7   2        6.85        7.93      1.42 o
   4   7   2       12.47       13.28      1.45 o
   5   7   2      117.52      114.44      1.93 o
   6   7   2       86.16       80.83      1.88 o
   7   7   2       13.58       15.04      1.63 o
  -8   8   2        0.65        1.50      1.74 o
  -7   8   2       41.31       43.10      1.69 o
  -6   8   2        1.65        2.81      1.36 o
  -5   8   2        2.82        2.76      1.54 o
  -4   8   2      579.82      570.30      9.71 o
  -3   8   2       43.37       45.91      1.96 o
  -2   8   2       75.80       79.21      1.96 o
  -1   8   2      190.63      197.66      2.32 o
   0   8   2       38.24       42.49      1.83 o
   1   8   2       12.50        9.90      1.54 o
   2   8   2       56.62       59.16      1.78 o
   3   8   2        0.85        1.62      1.76 o
   4   8   2        0.53        3.24      1.47 o
   5   8   2       31.61       30.11      1.82 o
   6   8   2       33.40       29.67      1.66 o
   7   8   2       10.94        7.39      1.61 o
  -7   9   2        3.40        4.57      1.64 o
  -6   9   2        3.49        3.39      1.77 o
  -5   9   2       22.48       16.17      1.60 o
  -4   9   2       98.96      107.91      2.22 o
  -3   9   2       86.07       93.20      2.02 o
  -2   9   2       78.76       81.59      1.97 o
  -1   9   2        4.52        6.28      1.82 o
   0   9   2        0.06       -0.63      1.60 o
   1   9   2        6.53        9.94      1.70 o
   2   9   2        0.47        1.25      1.74 o
   3   9   2       13.95       15.90      1.68 o
   4   9   2        0.70        1.72      1.83 o
   5   9   2        0.05        3.03      1.68 o
   6   9   2        3.02        1.33      1.63 o
  -7  10   2        0.14        1.98      1.96 o
  -6  10   2        3.94        3.93      2.10 o
  -5  10   2        1.35        0.91      1.99 o
  -4  10   2       15.43       17.00      1.88 o
  -3  10   2       88.40       91.78      2.66 o
  -2  10   2      133.20      130.27      2.60 o
  -1  10   2        6.70        8.80      1.84 o
   0  10   2        2.84        6.34      1.80 o
   1  10   2        0.94        3.07      1.62 o
   2  10   2        4.72        7.77      1.62 o
   3  10   2        6.74        5.88      1.81 o
   4  10   2        1.01        1.42      1.62 o
   5  10   2        3.78        5.85      1.93 o
   6  10   2       35.76       44.44      2.30 o
  -6  11   2        5.77        4.01      2.00 o
  -5  11   2       54.70       37.16      2.05 o
  -4  11   2       10.39       11.69      2.20 o
  -3  11   2       30.38       25.02      1.94 o
  -2  11   2       11.37       13.47      1.79 o
  -1  11   2      484.88      507.98      9.31 o
   0  11   2       57.30       61.17      2.67 o
   1  11   2        5.07        8.56      1.87 o
   2  11   2        4.35        3.73      1.76 o
   3  11   2       28.46       25.98      1.85 o
   4  11   2        7.22       10.71      1.82 o
   5  11   2       21.64       26.98      1.98 o
  -4  12   2        1.16        2.62      2.35 o
  -3  12   2        1.90        2.68      1.73 o
  -2  12   2       30.15       23.80      2.12 o
  -1  12   2       12.14       13.91      2.00 o
   0  12   2       61.90       63.35      5.73 o
   1  12   2       19.88       16.78      3.28 o
   2  12   2       15.87        7.68      2.17 o
   3  12   2        6.11        3.11      2.11 o
  -2  13   2        1.47        1.35      2.04 o
  -1  13   2       10.73        6.96      2.14 o
   0  13   2        0.19        1.68      2.15 o
   1  13   2      134.94      127.33     10.97 o
   2  13   2       27.56       27.27      7.27 o
 -10   1   3        0.07        0.40      1.72 o
  -9   1   3       12.93       14.94      1.40 o
  -8   1   3       20.34       17.59      1.33 o
  -7   1   3        3.47        3.58      1.26 o
  -6   1   3       23.24       23.94      1.20 o
  -5   1   3      181.30      204.81      2.48 o
  -4   1   3       23.29       28.60      1.47 o
  -3   1   3      309.80      389.15      5.04 o
  -2   1   3     1690.49     1658.05     16.87 o
  -1   1   3       29.61       51.20      2.62 o
   0   1   3     3044.43     2943.92     59.89 o
   1   1   3      147.78      163.36      2.42 o
   2   1   3       23.65       57.55      1.64 o
   3   1   3       40.52       34.14      1.49 o
   4   1   3     1448.85     1448.30      7.83 o
   5   1   3        8.72       10.88      1.45 o
   6   1   3      398.59      414.31      3.39 o
   7   1   3        0.31        0.83      1.50 o
   8   1   3        0.01        2.53      1.49 o
   9   1   3        0.42        1.79      1.51 o
 -10   2   3       73.18       71.87      1.68 o
  -9   2   3        0.05        0.77      1.25 o
  -8   2   3        9.57       10.38      1.47 o
  -7   2   3      297.65      297.51      2.71 o
  -6   2   3       30.80       25.88      1.38 o
  -5   2   3       79.39       55.84      1.34 o
  -4   2   3      187.75      110.70      1.93 o
  -3   2   3     2478.42     2285.95     24.63 o
  -2   2   3     1045.02     1137.45     13.11 o
  -1   2   3      399.03      387.89      3.76 o
   0   2   3     2059.74     1910.87     30.17 o
   1   2   3        1.36        7.66      1.89 o
   2   2   3        9.81        8.44      1.59 o
   3   2   3      136.77      152.19      2.23 o
   4   2   3      155.39      158.68      1.85 o
   5   2   3      142.23      163.05      2.72 o
   6   2   3       80.68       86.46      2.26 o
   7   2   3       46.64       42.01      1.52 o
   8   2   3       25.89       27.76      1.40 o
 -10   3   3       33.52       29.52      1.90 o
  -9   3   3        0.60        1.89      1.51 o
  -8   3   3        0.17        0.71      1.37 o
  -7   3   3      163.38      179.68      3.77 o
  -6   3   3       15.43       15.18      1.33 o
  -5   3   3       10.56        7.41      1.20 o
  -4   3   3      488.93      628.80      4.77 o
  -3   3   3       38.36       42.06      1.62 o
  -2   3   3        6.83        8.59      1.77 o
  -1   3   3      610.37      669.41      9.82 o
   0   3   3       89.11       80.33      2.32 o
   1   3   3       39.12       53.09      2.06 o
   2   3   3      796.19      902.68     10.01 o
   3   3   3      317.97      340.71      3.79 o
   4   3   3        0.15        1.61      1.53 o
   5   3   3        3.51        3.64      1.34 o
   6   3   3        4.93        3.76      1.48 o
   7   3   3       20.77       22.83      1.45 o
   8   3   3      121.92      124.92      3.49 o
  -9   4   3       12.57       11.32      1.67 o
  -8   4   3       67.87       79.41      1.71 o
  -7   4   3       39.85       40.92      1.53 o
  -6   4   3       71.89       66.87      1.81 o
  -5   4   3        0.22        1.14      1.44 o
  -4   4   3      145.51      125.62      1.81 o
  -3   4   3      286.06      191.39      2.52 o
  -2   4   3        3.91       25.08      1.65 o
  -1   4   3      965.68      923.01     11.84 o
   0   4   3      531.19      587.63      7.38 o
   1   4   3     1098.80     1135.86      8.68 o
   2   4   3     1597.61     1584.07     14.09 o
   3   4   3      370.21      400.51      6.84 o
   4   4   3       87.37       76.95      1.90 o
   5   4   3        4.71        4.55      1.39 o
   6   4   3       22.55       27.40      1.47 o
   7   4   3       25.62       24.15      1.47 o
   8   4   3        6.51        6.56      1.57 o
  -9   5   3       46.04       43.01      1.76 o
  -8   5   3       30.34       32.87      1.65 o
  -7   5   3        9.93        8.62      1.48 o
  -6   5   3        0.12        1.06      1.39 o
  -5   5   3        1.50        2.58      1.19 o
  -4   5   3      359.66      380.52      4.05 o
  -3   5   3       22.00       23.30      1.36 o
  -2   5   3      121.53      181.10      2.75 o
  -1   5   3       28.95       29.32      1.68 o
   0   5   3     2656.59     2968.50     40.93 o
   1   5   3      930.37     1020.16      7.24 o
   2   5   3        0.99        8.57      1.73 o
   3   5   3       64.91       78.74      1.66 o
   4   5   3       40.55       46.07      1.65 o
   5   5   3        6.70        8.40      1.45 o
   6   5   3        2.72        4.20      1.41 o
   7   5   3        0.75        2.41      1.64 o
   8   5   3        2.64        3.87      1.38 o
  -9   6   3        0.02        1.14      1.55 o
  -8   6   3        0.47        1.85      1.50 o
  -7   6   3       83.57       84.77      1.86 o
  -6   6   3      183.40      183.42      2.55 o
  -5   6   3       79.90       72.98      1.57 o
  -4   6   3       16.92       13.64      1.54 o
  -3   6   3       84.25       96.37      1.89 o
  -2   6   3       48.70       48.06      1.76 o
  -1   6   3     1187.42     1056.07      9.15 o
   0   6   3       81.75      117.96      2.26 o
   1   6   3      782.97      797.16      8.00 o
   2   6   3      351.11      341.88      2.50 o
   3   6   3        3.72        3.36      1.51 o
   4   6   3       10.58       15.05      1.75 o
   5   6   3       34.77       33.35      1.66 o
   6   6   3        0.71        1.67      1.52 o
   7   6   3       10.72        9.71      1.59 o
   8   6   3       10.00       11.58      1.83 o
  -8   7   3        0.67        1.81      1.50 o
  -7   7   3        1.12        1.27      1.43 o
  -6   7   3      139.76      146.95      2.69 o
  -5   7   3       77.97       82.02      1.60 o
  -4   7   3       14.04        9.33      1.61 o
  -3   7   3        5.85       10.13      1.56 o
  -2   7   3       17.17       25.69      1.64 o
  -1   7   3      529.46      579.70      8.70 o
   0   7   3        5.04        3.72      1.66 o
   1   7   3       29.42       27.30      1.77 o
   2   7   3      181.57      206.85      2.77 o
   3   7   3        4.57        6.56      1.50 o
   4   7   3        1.29        5.25      1.72 o
   5   7   3       87.19       94.80      2.26 o
   6   7   3        0.36        3.04      1.61 o
   7   7   3        0.48        1.02      1.78 o
  -8   8   3        3.21        1.44      1.45 o
  -7   8   3        2.91        5.26      1.78 o
  -6   8   3        6.58        3.38      1.49 o
  -5   8   3       38.46       37.98      1.89 o
  -4   8   3      182.82      170.09      3.24 o
  -3   8   3      584.02      590.24     10.83 o
  -2   8   3        4.11        6.31      1.49 o
  -1   8   3       11.22       14.85      1.80 o
   0   8   3       17.63       18.54      1.79 o
   1   8   3       17.31        7.45      1.60 o
   2   8   3       68.57       54.03      1.77 o
   3   8   3       36.97       29.47      1.78 o
   4   8   3       17.98       19.71      1.66 o
   5   8   3       34.24       38.42      1.64 o
   6   8   3        0.95        2.49      1.48 o
   7   8   3        4.58        4.59      1.96 o
  -7   9   3        0.02        1.87      1.59 o
  -6   9   3        0.02        2.77      1.67 o
  -5   9   3        0.33        0.98      1.74 o
  -4   9   3        2.78        3.88      1.70 o
  -3   9   3      590.78      620.74     15.30 o
  -2   9   3       75.34       78.74      1.96 o
  -1   9   3       21.75       25.70      1.81 o
   0   9   3       63.42       56.23      1.95 o
   1   9   3        5.14        5.16      1.61 o
   2   9   3       23.45       18.98      1.65 o
   3   9   3        5.88       10.57      1.71 o
   4   9   3      135.69      133.79      3.20 o
   5   9   3        3.41        7.28      1.72 o
   6   9   3       34.08       40.55      2.04 o
  -7  10   3        6.74       10.87      1.78 o
  -6  10   3        0.68        1.36      1.82 o
  -5  10   3       47.86       41.90      1.98 o
  -4  10   3        4.49        6.49      1.84 o
  -3  10   3      178.19      183.63      4.78 o
  -2  10   3      134.64      137.74      2.11 o
  -1  10   3       60.83       58.95      2.00 o
   0  10   3        7.76        7.51      1.88 o
   1  10   3        0.00        2.34      1.83 o
   2  10   3        0.00        0.44      1.53 o
   3  10   3        9.89       12.67      1.79 o
   4  10   3       27.92       25.08      1.89 o
   5  10   3        0.23        4.04      1.92 o
  -6  11   3        0.00       -0.13      1.92 o
  -5  11   3       79.54       82.17      3.64 o
  -4  11   3       28.62       33.34      1.87 o
  -3  11   3        3.31        3.34      1.81 o
  -2  11   3       22.11       23.25      1.87 o
  -1  11   3       89.25       96.71      3.91 o
   0  11   3        2.06        4.06      1.82 o
   1  11   3       10.92       12.06      1.91 o
   2  11   3        0.47        1.83      1.85 o
   3  11   3        0.05       -0.12      2.03 o
   4  11   3        0.78        4.08      1.90 o
  -4  12   3       10.17        5.98      1.88 o
  -3  12   3        0.06        3.67      1.89 o
  -2  12   3        5.73        4.28      1.95 o
  -1  12   3      129.92      123.79      6.67 o
   0  12   3       23.23       20.29      2.23 o
   1  12   3       20.71       18.51      2.64 o
   2  12   3        0.05        1.01      1.96 o
   3  12   3        1.23        3.18      1.98 o
  -2  13   3        1.80        3.54      2.00 o
  -1  13   3        6.02        9.65      2.09 o
   0  13   3        1.79        0.96      2.38 o
   1  13   3       29.77       24.83      6.84 o
 -10   0   4        8.54       11.14      2.13 o
  -9   0   4        3.55        9.27      2.20 o
  -8   0   4       20.06       15.26      2.10 o
  -7   0   4       21.88       16.27      2.09 o
  -6   0   4      484.53      456.13      6.30 o
  -5   0   4     2716.78     2633.70     44.97 o
  -4   0   4      775.47      874.49     12.40 o
  -3   0   4      278.81      284.59      4.39 o
  -2   0   4        2.00        2.38      4.02 o
  -1   0   4      675.29      812.44     13.24 o
   0   0   4      359.46      305.76      9.11 o
   1   0   4        6.88       11.15      2.27 o
   2   0   4      112.81       99.65      2.56 o
   3   0   4       35.43       51.34      2.25 o
   4   0   4     1828.75     2053.85     39.29 o
   5   0   4       33.51       39.96      1.81 o
   6   0   4      226.40      236.04      3.90 o
   7   0   4        4.34        2.73      1.92 o
   8   0   4       12.36       11.61      2.25 o
 -10   1   4       10.23        9.34      1.57 o
  -9   1   4        0.06        0.81      1.45 o
  -8   1   4        2.02        6.11      1.66 o
  -7   1   4      133.86      137.74      2.21 o
  -6   1   4      211.61      243.72      1.97 o
  -5   1   4     1474.20     1376.46      5.99 o
  -4   1   4     1062.96     1152.09     13.05 o
  -3   1   4     1251.41     1326.45     10.57 o
  -2   1   4      160.39      124.92      2.86 o
  -1   1   4     1107.48     1224.36      9.34 o
   0   1   4      339.29      352.42      7.80 o
   1   1   4        0.55        0.82      1.68 o
   2   1   4      132.68      131.43      2.13 o
   3   1   4        1.67       11.78      1.38 o
   4   1   4      403.62      447.28      3.53 o
   5   1   4        8.13       10.54      1.36 o
   6   1   4      116.06      120.51      1.57 o
   7   1   4        3.31        5.68      1.34 o
   8   1   4        1.96        3.12      1.46 o
 -10   2   4       16.28       15.42      2.16 o
  -9   2   4        3.14        5.09      1.31 o
  -8   2   4        0.02        1.03      1.21 o
  -7   2   4      260.72      253.25      3.36 o
  -6   2   4       46.44       48.99      1.50 o
  -5   2   4      116.86       99.76      1.65 o
  -4   2   4      552.02      560.24      3.95 o
  -3   2   4     1361.91     1408.24     18.72 o
  -2   2   4      339.85      348.81     12.57 o
  -1   2   4       56.55       51.28      2.40 o
   0   2   4      537.91      444.33      8.29 o
   1   2   4        0.01        1.24      1.55 o
   2   2   4     1205.83     1362.97     10.74 o
   3   2   4        2.85        9.50      1.40 o
   4   2   4      102.47      100.00      2.20 o
   5   2   4        3.39        7.54      1.39 o
   6   2   4      177.26      190.39      2.19 o
   7   2   4        5.51        5.05      1.32 o
   8   2   4       82.77       84.10      2.28 o
 -10   3   4        2.05        2.97      1.80 o
  -9   3   4       71.31       74.88      2.04 o
  -8   3   4        2.86        5.59      1.56 o
  -7   3   4       27.33       21.43      1.31 o
  -6   3   4        0.91       -0.33      1.19 o
  -5   3   4        9.88        8.36      1.33 o
  -4   3   4       12.64       13.66      1.36 o
  -3   3   4     1745.47     1666.08     14.72 o
  -2   3   4      658.42      747.49      7.42 o
  -1   3   4      190.65      195.98      3.00 o
   0   3   4      162.85      134.77      2.73 o
   1   3   4      140.50      204.91      3.22 o
   2   3   4     1125.67     1336.33     11.06 o
   3   3   4      161.95      179.28      2.03 o
   4   3   4       97.01       94.62      1.81 o
   5   3   4       21.41       24.05      1.43 o
   6   3   4        0.30        0.44      1.36 o
   7   3   4       30.79       29.88      1.64 o
   8   3   4        9.48        6.23      1.32 o
 -10   4   4        0.72        1.45      1.47 o
  -9   4   4       72.56       68.13      1.65 o
  -8   4   4        0.60        0.39      1.33 o
  -7   4   4       37.31       43.88      1.50 o
  -6   4   4      117.92      120.77      1.75 o
  -5   4   4       22.10       23.06      1.36 o
  -4   4   4        0.03       -0.09      1.53 o
  -3   4   4       79.81      106.96      1.72 o
  -2   4   4     3542.59     3564.44     46.10 o
  -1   4   4        9.96        5.78      1.66 o
   0   4   4      676.76      723.74     10.21 o
   1   4   4      461.27      449.81      6.15 o
   2   4   4        0.03        2.56      1.61 o
   3   4   4       12.28       15.78      1.59 o
   4   4   4        7.78        7.81      1.49 o
   5   4   4        7.74       10.74      1.58 o
   6   4   4       59.90       56.77      2.18 o
   7   4   4        0.05        0.02      1.37 o
   8   4   4       10.23       10.72      1.60 o
  -9   5   4        0.16        1.19      1.54 o
  -8   5   4       74.85       72.21      1.64 o
  -7   5   4        0.23        0.79      1.32 o
  -6   5   4       41.77       47.40      1.43 o
  -5   5   4       65.47       59.84      2.09 o
  -4   5   4        1.84        0.68      1.52 o
  -3   5   4       99.50      108.80      1.84 o
  -2   5   4       21.87       22.77      1.73 o
  -1   5   4      173.40      181.99      2.33 o
   0   5   4       10.26       32.46      1.73 o
   1   5   4      210.59      223.86      2.71 o
   2   5   4       10.21        9.31      1.58 o
   3   5   4        1.86        0.96      1.55 o
   4   5   4        8.59       13.87      1.61 o
   5   5   4       29.04       26.85      1.52 o
   6   5   4        3.33        4.12      1.57 o
   7   5   4       13.28       15.97      2.50 o
  -9   6   4        3.59        4.77      1.53 o
  -8   6   4       12.07       12.70      1.52 o
  -7   6   4        7.47        9.91      1.35 o
  -6   6   4       13.21       15.01      1.76 o
  -5   6   4        6.16        5.02      1.31 o
  -4   6   4        2.07        1.65      1.40 o
  -3   6   4       11.72       13.62      1.64 o
  -2   6   4       90.06      117.97      1.98 o
  -1   6   4      491.53      585.46      5.16 o
   0   6   4     1680.50     1574.96     26.45 o
   1   6   4      197.78      229.89      2.25 o
   2   6   4       22.24       35.45      1.63 o
   3   6   4       40.09       34.75      1.74 o
   4   6   4       22.24       19.71      1.50 o
   5   6   4        2.99        4.86      1.66 o
   6   6   4        1.72        5.02      1.51 o
   7   6   4        0.08        0.22      1.52 o
  -9   7   4       33.52       36.76      2.10 o
  -8   7   4       37.45       37.53      2.13 o
  -7   7   4        1.30        3.03      1.49 o
  -6   7   4       63.70       64.88      2.02 o
  -5   7   4        0.23        1.27      1.50 o
  -4   7   4        0.01        0.63      1.55 o
  -3   7   4       20.29       23.36      1.64 o
  -2   7   4      119.60      146.08      2.19 o
  -1   7   4      566.33      596.05      8.21 o
   0   7   4       26.06       21.95      1.87 o
   1   7   4       28.90       37.08      1.67 o
   2   7   4       70.88       67.32      1.62 o
   3   7   4      110.15       99.76      2.00 o
   4   7   4        2.73        2.57      1.59 o
   5   7   4        6.83        7.54      1.55 o
   6   7   4        0.08        2.12      1.50 o
   7   7   4        0.53        0.72      1.61 o
  -8   8   4        3.58        6.35      1.86 o
  -7   8   4       19.88       17.97      1.49 o
  -6   8   4        8.58        7.49      1.50 o
  -5   8   4       30.18       32.89      1.67 o
  -4   8   4        4.07        6.99      1.67 o
  -3   8   4      159.99      162.43      4.13 o
  -2   8   4        2.52        3.34      1.65 o
  -1   8   4      170.31      189.18      3.10 o
   0   8   4       43.64       41.24      1.86 o
   1   8   4       10.99       12.46      1.81 o
   2   8   4      306.07      313.38      4.41 o
   3   8   4       10.37       10.64      1.63 o
   4   8   4       12.91       16.07      1.68 o
   5   8   4        9.32        7.70      1.66 o
   6   8   4        5.85        5.87      1.55 o
  -7   9   4       19.61       24.92      1.83 o
  -6   9   4       16.95       20.07      1.94 o
  -5   9   4        1.16        2.14      1.75 o
  -4   9   4      138.07      133.56      3.34 o
  -3   9   4       48.51       56.15      1.75 o
  -2   9   4        3.61        5.82      1.72 o
  -1   9   4        9.05        9.32      1.76 o
   0   9   4        2.21        5.01      1.70 o
   1   9   4      304.31      300.41      5.56 o
   2   9   4       30.08       23.69      1.73 o
   3   9   4      106.89      103.67      2.00 o
   4   9   4       29.37       34.46      1.76 o
   5   9   4        0.39        0.62      1.73 o
   6   9   4        4.94        8.25      1.86 o
  -7  10   4        2.05        4.73      1.85 o
  -6  10   4       52.99       52.10      2.31 o
  -5  10   4       66.57       68.97      2.74 o
  -4  10   4        0.00        1.16      1.83 o
  -3  10   4        0.71        1.41      1.61 o
  -2  10   4       46.47       44.96      2.07 o
  -1  10   4        6.61        7.81      1.93 o
   0  10   4        2.58        4.17      1.96 o
   1  10   4        2.54        3.11      1.73 o
   2  10   4       14.22       12.60      1.55 o
   3  10   4        4.34        3.74      1.85 o
   4  10   4      109.28      104.95      2.19 o
   5  10   4        0.20        0.97      1.64 o
  -6  11   4        4.46        0.60      2.32 o
  -5  11   4       28.84       36.35      2.27 o
  -4  11   4        0.50        1.59      1.70 o
  -3  11   4       22.93       27.74      1.72 o
  -2  11   4        4.86        6.66      1.65 o
  -1  11   4       45.74       52.27      3.09 o
   0  11   4        1.74        0.97      1.95 o
   1  11   4        2.39        6.15      1.79 o
   2  11   4        7.01        8.18      1.66 o
   3  11   4       22.73       21.25      1.88 o
   4  11   4        0.09        1.08      1.80 o
  -4  12   4       10.45       12.35      1.92 o
  -3  12   4        0.47        1.94      1.84 o
  -2  12   4        0.00        1.42      1.70 o
  -1  12   4       34.23       35.85      2.32 o
   0  12   4       45.49       48.67      4.22 o
   1  12   4        0.00        1.88      1.94 o
   2  12   4        0.06        1.31      1.74 o
   3  12   4        6.42        3.48      2.10 o
  -2  13   4        1.46        1.84      1.99 o
  -1  13   4        5.71        4.62      2.18 o
   0  13   4        0.36        1.33      2.22 o
 -10   1   5        0.36        1.94      1.83 o
  -9   1   5       20.65       22.62      1.72 o
  -8   1   5       58.77       65.44      2.07 o
  -7   1   5      233.03      262.45      3.40 o
  -6   1   5      313.76      354.24      3.30 o
  -5   1   5        1.09        3.36      1.36 o
  -4   1   5       40.12       24.05      1.65 o
  -3   1   5       99.78      103.68      2.00 o
  -2   1   5      566.95      586.99     13.78 o
  -1   1   5      104.06      104.23      2.13 o
   0   1   5     2346.28     2335.33     44.69 o
   1   1   5        3.97        1.60      1.46 o
   2   1   5        1.40        1.13      1.39 o
   3   1   5        5.40        7.85      1.38 o
   4   1   5       15.20       16.43      1.39 o
   5   1   5        3.37        3.97      1.32 o
   6   1   5        2.48        2.34      1.40 o
   7   1   5        0.16        0.53      1.30 o
   8   1   5       18.92       21.03      1.41 o
 -10   2   5        0.01        1.40      2.00 o
  -9   2   5        4.55        7.19      1.40 o
  -8   2   5       76.46       74.25      1.74 o
  -7   2   5       87.52       87.89      2.16 o
  -6   2   5        4.49        3.22      1.27 o
  -5   2   5       24.41       12.54      1.67 o
  -4   2   5      825.34      850.01     17.34 o
  -3   2   5        1.10        1.04      1.45 o
  -2   2   5       71.05       37.95      1.87 o
  -1   2   5      106.10      124.06      3.31 o
   0   2   5       18.04       26.13      1.61 o
   1   2   5      134.98      122.47      2.49 o
   2   2   5      293.31      370.58      5.06 o
   3   2   5       47.95       41.47      1.37 o
   4   2   5        2.62        5.20      1.40 o
   5   2   5       29.95       33.68      1.41 o
   6   2   5       46.21       53.10      1.46 o
   7   2   5        2.07        0.91      1.49 o
   8   2   5        0.53        0.76      1.55 o
 -10   3   5        1.82        1.63      1.80 o
  -9   3   5       83.91       78.12      1.87 o
  -8   3   5       26.04       27.44      1.42 o
  -7   3   5       21.03       18.35      1.31 o
  -6   3   5        0.02        0.48      1.38 o
  -5   3   5       71.47      107.23      1.71 o
  -4   3   5      360.07      350.30      3.24 o
  -3   3   5        4.31       10.81      1.40 o
  -2   3   5      717.32      691.42      6.62 o
  -1   3   5       32.31       52.86      2.18 o
   0   3   5       74.40       89.42      1.97 o
   1   3   5        4.33       10.23      1.74 o
   2   3   5     1162.05     1085.96     11.24 o
   3   3   5        3.08        7.36      1.38 o
   4   3   5       32.50       35.81      1.47 o
   5   3   5        4.93        6.21      1.38 o
   6   3   5       85.09       86.05      1.90 o
   7   3   5        3.39        1.42      1.58 o
   8   3   5       30.34       30.98      2.44 o
 -10   4   5       23.95       17.96      1.95 o
  -9   4   5       13.28       13.85      1.60 o
  -8   4   5       13.16       15.74      1.44 o
  -7   4   5        3.04        4.04      1.38 o
  -6   4   5        0.59        2.47      1.28 o
  -5   4   5      222.68      216.27      1.91 o
  -4   4   5        2.28        1.69      1.26 o
  -3   4   5      358.57      308.59      6.65 o
  -2   4   5     1364.00     1450.74     18.54 o
  -1   4   5      262.67      291.31      3.54 o
   0   4   5      541.56      604.88      8.71 o
   1   4   5       19.55        8.94      1.59 o
   2   4   5       11.57       18.10      1.66 o
   3   4   5       67.78       82.76      1.80 o
   4   4   5        0.81        2.79      1.43 o
   5   4   5       12.56       17.25      1.46 o
   6   4   5        0.56       -1.09      1.55 o
   7   4   5      117.49      113.98      7.91 o
  -9   5   5       22.36       18.03      1.84 o
  -8   5   5        6.37        8.37      1.35 o
  -7   5   5       15.58       18.37      1.27 o
  -6   5   5        8.14        5.71      1.32 o
  -5   5   5        1.83        1.52      1.41 o
  -4   5   5       19.32       21.60      1.28 o
  -3   5   5        3.28       10.52      1.37 o
  -2   5   5      767.88      775.69     37.71 o
  -1   5   5        0.20        3.02      1.57 o
   0   5   5      407.98      334.87      5.19 o
   1   5   5       11.94       19.12      1.52 o
   2   5   5      112.14      126.04      2.64 o
   3   5   5        8.28        9.18      1.74 o
   4   5   5      608.87      571.21      9.07 o
   5   5   5       42.48       38.74      1.57 o
   6   5   5       48.98       55.41      3.58 o
   7   5   5        3.28        5.74      1.53 o
  -9   6   5        1.24        3.32      1.55 o
  -8   6   5        7.51        9.19      1.47 o
  -7   6   5       75.22       76.81      1.74 o
  -6   6   5        2.37        2.95      1.28 o
  -5   6   5       44.78       35.21      1.50 o
  -4   6   5       43.15       40.57      1.53 o
  -3   6   5        3.11        8.55      1.52 o
  -2   6   5       88.79       87.37      1.97 o
  -1   6   5       86.39       89.96      1.92 o
   0   6   5      627.87      663.79     16.26 o
   1   6   5      163.18      192.01      2.44 o
   2   6   5       44.26       48.71      1.56 o
   3   6   5       12.87       13.23      1.52 o
   4   6   5        4.10        2.99      1.31 o
   5   6   5      142.84      134.12      2.79 o
   6   6   5        0.72        0.59      1.48 o
   7   6   5       12.32        9.90      1.60 o
  -9   7   5       19.54       19.80      1.58 o
  -8   7   5        5.44        6.47      1.65 o
  -7   7   5        0.27        1.47      1.36 o
  -6   7   5       28.85       31.33      1.45 o
  -5   7   5        2.09        0.59      1.48 o
  -4   7   5        7.57        7.26      1.40 o
  -3   7   5       25.14       24.58      1.63 o
  -2   7   5        4.94        8.29      1.87 o
  -1   7   5       44.19       44.57      1.82 o
   0   7   5      365.82      389.19      8.01 o
   1   7   5       28.56       34.75      1.50 o
   2   7   5      274.23      223.05      2.62 o
   3   7   5       13.00       11.30      1.34 o
   4   7   5       43.51       48.25      1.60 o
   5   7   5       25.04       26.30      1.59 o
   6   7   5        6.44       11.22      1.92 o
  -8   8   5        8.46        8.98      1.62 o
  -7   8   5       11.24       12.37      1.56 o
  -6   8   5        3.57        4.93      1.58 o
  -5   8   5       22.67       25.05      1.75 o
  -4   8   5       14.11       19.60      1.56 o
  -3   8   5        0.16        0.34      1.51 o
  -2   8   5       33.01       39.02      2.16 o
  -1   8   5       18.25       20.37      1.83 o
   0   8   5        9.89        6.66      1.68 o
   1   8   5       18.75       16.25      1.51 o
   2   8   5      238.81      217.74      2.96 o
   3   8   5      242.21      227.55      4.71 o
   4   8   5        2.66        3.15      1.78 o
   5   8   5        0.01        1.81      1.54 o
   6   8   5       14.14       14.38      1.69 o
  -8   9   5        2.90       10.89      1.70 o
  -7   9   5        0.56        3.34      1.65 o
  -6   9   5        1.57        2.97      1.54 o
  -5   9   5       29.48       28.36      1.76 o
  -4   9   5        1.10       -0.15      1.54 o
  -3   9   5       58.83       57.52      1.73 o
  -2   9   5        0.08        3.30      1.92 o
  -1   9   5        3.53        4.16      1.63 o
   0   9   5        0.08       -0.25      1.89 o
   1   9   5        2.63        2.84      1.63 o
   2   9   5       69.00       89.49      1.92 o
   3   9   5        2.73        2.39      1.65 o
   4   9   5        0.53        3.23      1.68 o
   5   9   5        0.58        1.66      1.54 o
  -7  10   5       19.78       23.76      1.90 o
  -6  10   5        9.77       11.12      1.80 o
  -5  10   5        0.51        2.18      1.79 o
  -4  10   5        7.34        7.32      1.68 o
  -3  10   5        0.42        2.19      1.77 o
  -2  10   5        0.83        3.34      1.59 o
  -1  10   5       22.68       26.35      1.89 o
   0  10   5       52.53       42.10      1.98 o
   1  10   5      137.63      150.28      3.34 o
   2  10   5        1.01        4.56      1.73 o
   3  10   5       63.20       59.54      2.00 o
   4  10   5        3.36        6.82      1.78 o
  -6  11   5       42.39       61.73      2.33 o
  -5  11   5       14.71       17.01      2.00 o
  -4  11   5        0.76        1.09      1.76 o
  -3  11   5       28.81       30.25      1.91 o
  -2  11   5        1.02        0.16      2.02 o
  -1  11   5       13.64       13.30      2.30 o
   0  11   5        9.10        6.93      1.82 o
   1  11   5       26.11       24.98      2.55 o
   2  11   5       33.85       21.42      2.72 o
   3  11   5        0.03        2.81      1.81 o
  -4  12   5       21.38       20.54      2.10 o
  -3  12   5        9.88       11.39      1.98 o
  -2  12   5        2.87        2.12      2.06 o
  -1  12   5       42.68       46.88      2.35 o
   0  12   5        6.66        8.53      1.90 o
   1  12   5        0.06        1.63      1.99 o
   2  12   5        0.02        1.37      1.77 o
  -1  13   5       45.59       40.18      4.70 o
 -10   0   6       13.89       10.78      2.70 o
  -9   0   6        0.73        2.29      2.45 o
  -8   0   6        4.43        5.78      1.83 o
  -7   0   6        0.51        1.53      2.30 o
  -6   0   6       78.03       79.55      3.28 o
  -5   0   6      253.47      268.93      3.57 o
  -4   0   6      163.91      139.56      5.14 o
  -3   0   6      345.07      335.72      7.54 o
  -2   0   6     6449.20     6255.38     52.52 o
  -1   0   6      345.48      579.30     10.00 o
   0   0   6     2092.94     1914.95     63.81 o
   1   0   6      216.43      190.61      5.47 o
   2   0   6       31.02       15.25      1.95 o
   3   0   6       20.34        8.34      1.82 o
   4   0   6      149.03      155.92      2.38 o
   5   0   6        0.27       -0.34      2.08 o
   6   0   6       12.83       15.45      1.71 o
   7   0   6        2.60        3.62      1.68 o
 -10   1   6        3.08        2.00      1.49 o
  -9   1   6       16.54       13.98      1.44 o
  -8   1   6       29.39       25.08      1.50 o
  -7   1   6        3.34        2.95      1.41 o
  -6   1   6      243.98      234.54      3.05 o
  -5   1   6       61.13       70.50      1.64 o
  -4   1   6      306.20      319.19      8.79 o
  -3   1   6      700.60      632.36      8.89 o
  -2   1   6      726.10      878.36      5.89 o
  -1   1   6     2463.49     2229.00     43.71 o
   0   1   6      222.23      249.55      5.23 o
   1   1   6      778.10      831.67     17.42 o
   2   1   6        6.00        5.68      1.49 o
   3   1   6        0.04        3.70      1.33 o
   4   1   6        4.19        5.32      1.46 o
   5   1   6        4.68        4.30      1.33 o
   6   1   6       10.65       12.00      1.41 o
   7   1   6       37.17       33.86      1.58 o
 -10   2   6        1.42        2.24      1.40 o
  -9   2   6        0.41        0.51      1.37 o
  -8   2   6        9.82        9.69      1.49 o
  -7   2   6       69.78       74.76      1.57 o
  -6   2   6        5.02        4.10      1.45 o
  -5   2   6        5.07        7.75      1.52 o
  -4   2   6      778.53      765.92     17.39 o
  -3   2   6       34.41       19.36      1.44 o
  -2   2   6      427.55      372.16      5.56 o
  -1   2   6        6.02        6.66      1.73 o
   0   2   6     1452.49     1398.48     31.98 o
   1   2   6      341.35      312.40      5.32 o
   2   2   6      800.50      751.50     11.01 o
   3   2   6       21.15       21.78      1.54 o
   4   2   6       76.24       69.94      1.74 o
   5   2   6       25.36       31.18      1.49 o
   6   2   6        0.25        2.15      1.33 o
   7   2   6       12.49       11.64      1.56 o
 -10   3   6        2.38        4.77      1.50 o
  -9   3   6       19.91       20.09      1.39 o
  -8   3   6        8.02        6.47      1.42 o
  -7   3   6        1.68        0.64      1.25 o
  -6   3   6       11.77       11.60      1.25 o
  -5   3   6       94.04       89.82      1.67 o
  -4   3   6      901.92      966.00      5.99 o
  -3   3   6     1084.43     1082.16     21.12 o
  -2   3   6       37.30       46.70      1.67 o
  -1   3   6       20.88       34.88      2.05 o
   0   3   6        7.83        4.68      1.49 o
   1   3   6       36.59       76.59      1.79 o
   2   3   6       15.08       15.17      1.58 o
   3   3   6      183.83      200.36      3.57 o
   4   3   6        1.54        4.32      1.35 o
   5   3   6        7.68        5.71      1.46 o
   6   3   6        3.09        2.72      1.47 o
   7   3   6        6.80        3.29      1.54 o
 -10   4   6        0.13        1.52      1.49 o
  -9   4   6       19.82       21.22      1.49 o
  -8   4   6        2.09        5.63      1.48 o
  -7   4   6        0.04        1.61      1.31 o
  -6   4   6       26.79       33.31      1.57 o
  -5   4   6       68.24       73.56      1.60 o
  -4   4   6       13.75       16.01      1.60 o
  -3   4   6      140.94      136.34      2.14 o
  -2   4   6       85.24       82.77      1.78 o
  -1   4   6       51.90       47.70      1.58 o
   0   4   6      269.07      259.93      4.15 o
   1   4   6        2.89        1.98      1.57 o
   2   4   6      178.14      184.32      2.20 o
   3   4   6        0.00       -0.65      1.40 o
   4   4   6       27.22       27.37      1.58 o
   5   4   6       88.41       68.69      1.56 o
   6   4   6      179.50      185.51      5.71 o
   7   4   6        2.14        2.21      1.54 o
  -9   5   6        0.00        0.34      1.39 o
  -8   5   6        4.33        4.63      1.19 o
  -7   5   6        0.31        2.29      1.35 o
  -6   5   6       49.27       56.18      1.61 o
  -5   5   6      193.61      213.58      2.26 o
  -4   5   6       27.09       30.06      1.61 o
  -3   5   6        3.03        3.25      1.55 o
  -2   5   6      241.35      228.04      3.17 o
  -1   5   6        7.38       10.20      1.45 o
   0   5   6        9.04       10.35      1.51 o
   1   5   6       21.51       18.15      1.67 o
   2   5   6       63.85       59.15      1.85 o
   3   5   6      168.90      196.12      2.20 o
   4   5   6       18.13       15.85      1.48 o
   5   5   6        0.50        2.93      1.45 o
   6   5   6        9.51        9.07      1.77 o
   7   5   6        6.85        5.83      1.93 o
  -9   6   6        1.80        3.74      1.51 o
  -8   6   6        0.00        2.62      1.38 o
  -7   6   6       41.48       43.88      1.54 o
  -6   6   6      149.98      154.57      1.91 o
  -5   6   6       94.87       84.59      1.69 o
  -4   6   6        5.92        3.44      1.60 o
  -3   6   6        9.12        6.18      1.57 o
  -2   6   6       18.41       31.78      1.47 o
  -1   6   6        0.63        1.15      1.64 o
   0   6   6        0.06        2.27      1.51 o
   1   6   6       17.35       13.85      1.51 o
   2   6   6        3.74        7.34      1.43 o
   3   6   6       89.89       71.85      1.57 o
   4   6   6       15.58       18.33      1.69 o
   5   6   6       22.35       24.22      1.64 o
   6   6   6       30.58       23.86      1.56 o
  -9   7   6        0.01        1.97      1.67 o
  -8   7   6        0.00        2.18      1.45 o
  -7   7   6       48.19       44.10      1.61 o
  -6   7   6       97.81       82.67      1.67 o
  -5   7   6       28.92       22.50      1.62 o
  -4   7   6        4.25        6.23      1.73 o
  -3   7   6        0.80        1.76      1.57 o
  -2   7   6        2.44        3.34      1.86 o
  -1   7   6       45.07       40.45      1.72 o
   0   7   6       13.10        9.40      1.65 o
   1   7   6      118.71      122.71      1.76 o
   2   7   6       33.73       27.81      1.57 o
   3   7   6      208.06      164.54      2.35 o
   4   7   6       76.99       76.04      1.77 o
   5   7   6      170.32      153.11      3.07 o
   6   7   6        0.39       -0.22      1.55 o
  -8   8   6       21.82       20.54      1.74 o
  -7   8   6        6.70        7.61      1.57 o
  -6   8   6        5.80        5.23      1.62 o
  -5   8   6        0.08        1.47      1.54 o
  -4   8   6       40.84       32.89      1.57 o
  -3   8   6        9.59       10.43      2.23 o
  -2   8   6       13.08       10.77      1.75 o
  -1   8   6        0.00       -0.50      1.62 o
   0   8   6        0.19        0.74      1.66 o
   1   8   6        2.93        3.32      1.45 o
   2   8   6       52.76       53.24      1.58 o
   3   8   6       29.76       38.12      1.83 o
   4   8   6        0.26        3.45      1.67 o
   5   8   6       10.33       13.86      1.66 o
  -7   9   6        9.54       15.01      1.68 o
  -6   9   6        3.77        1.80      1.58 o
  -5   9   6        4.84        4.26      2.04 o
  -4   9   6        0.11        1.01      1.65 o
  -3   9   6       14.85       12.23      1.90 o
  -2   9   6        4.87        9.53      1.75 o
  -1   9   6       45.96       47.02      1.91 o
   0   9   6       24.93       23.28      1.74 o
   1   9   6      288.73      255.33      4.73 o
   2   9   6        0.70        2.41      1.54 o
   3   9   6       80.94       69.35      2.04 o
   4   9   6        3.21        0.79      1.60 o
   5   9   6        0.15        2.97      1.75 o
  -7  10   6        2.51        5.84      1.97 o
  -6  10   6        0.80        1.83      1.72 o
  -5  10   6        1.77        1.08      1.67 o
  -4  10   6        4.99        5.14      1.76 o
  -3  10   6        0.12        1.18      1.88 o
  -2  10   6       19.79       20.30      1.87 o
  -1  10   6        3.69        2.83      1.98 o
   0  10   6       11.33       18.47      1.99 o
   1  10   6      105.95      107.62      2.13 o
   2  10   6        4.10        3.11      1.59 o
   3  10   6        5.49        7.03      1.90 o
   4  10   6        0.00        0.05      1.90 o
  -6  11   6       36.99       45.48      3.49 o
  -5  11   6        5.19        7.47      1.92 o
  -4  11   6        9.42        6.04      2.10 o
  -3  11   6        0.04        1.95      1.80 o
  -2  11   6        3.28        1.97      2.00 o
  -1  11   6       96.61       95.76      2.19 o
   0  11   6        0.93        2.36      1.88 o
   1  11   6       33.03       24.71      2.72 o
   2  11   6        4.48        0.16      1.67 o
   3  11   6        5.14        3.50      2.15 o
  -4  12   6        0.04        2.32      2.11 o
  -3  12   6        0.71        3.12      1.94 o
  -2  12   6        0.29        0.66      2.08 o
  -1  12   6       78.60       87.68      3.33 o
   0  12   6        0.56        2.37      2.15 o
   1  12   6        0.01        1.56      1.98 o
 -10   1   7        4.21        3.34      1.52 o
  -9   1   7       17.96       18.92      1.47 o
  -8   1   7        0.46        2.26      1.49 o
  -7   1   7       32.42       37.02      1.53 o
  -6   1   7       74.62       88.04      1.64 o
  -5   1   7        0.01        1.21      1.21 o
  -4   1   7        1.00        1.68      1.57 o
  -3   1   7       64.62       72.08      1.84 o
  -2   1   7      384.62      363.06      3.03 o
  -1   1   7     1608.20     1719.45     34.52 o
   0   1   7     1259.34     1226.37     27.24 o
   1   1   7      280.66      259.56      4.81 o
   2   1   7       20.66       11.15      1.51 o
   3   1   7        0.00        0.56      1.46 o
   4   1   7       17.76       13.95      1.40 o
   5   1   7       10.41       10.00      1.33 o
   6   1   7        0.21        1.16      1.40 o
   7   1   7        0.96        0.84      1.65 o
 -10   2   7        2.93        3.86      1.58 o
  -9   2   7       22.43       20.78      1.48 o
  -8   2   7        2.79        3.06      1.36 o
  -7   2   7        0.13        1.01      1.38 o
  -6   2   7       48.97       42.85      1.48 o
  -5   2   7      184.55      173.44      1.90 o
  -4   2   7      187.24      217.45      3.79 o
  -3   2   7     1131.86     1204.27     23.21 o
  -2   2   7      280.66      302.29      4.02 o
  -1   2   7      210.26      244.78      4.88 o
   0   2   7       21.56       30.44      1.55 o
   1   2   7      163.69      181.99      2.99 o
   2   2   7        2.95        2.16      1.41 o
   3   2   7       36.22       37.83      1.55 o
   4   2   7       12.97       10.81      1.36 o
   5   2   7        9.05       12.72      1.39 o
   6   2   7        2.50        2.38      1.29 o
   7   2   7       12.98       21.37      1.74 o
 -10   3   7        7.80        7.19      1.44 o
  -9   3   7        0.41       -0.04      1.60 o
  -8   3   7        9.65       11.34      1.46 o
  -7   3   7       12.45       10.55      1.21 o
  -6   3   7       23.58       17.13      1.32 o
  -5   3   7      124.83      151.67      2.09 o
  -4   3   7      466.35      440.10      5.91 o
  -3   3   7      763.72      735.76     21.07 o
  -2   3   7      102.10       90.72      2.05 o
  -1   3   7        0.93        3.69      1.34 o
   0   3   7      146.32      120.67      1.94 o
   1   3   7       73.33       84.22      2.02 o
   2   3   7      483.59      509.77      7.74 o
   3   3   7        0.15        2.35      1.60 o
   4   3   7        8.06        6.89      1.38 o
   5   3   7       15.57       16.83      1.53 o
   6   3   7       18.56       19.74      1.42 o
   7   3   7        0.00        0.03      1.52 o
 -10   4   7        2.27        2.86      1.55 o
  -9   4   7       11.78       10.77      1.48 o
  -8   4   7       61.13       60.22      1.69 o
  -7   4   7      203.24      181.09      4.48 o
  -6   4   7       29.46       41.31      1.67 o
  -5   4   7      354.99      351.40      4.50 o
  -4   4   7       41.38       29.36      1.40 o
  -3   4   7      170.08      156.13      1.84 o
  -2   4   7        3.06        2.35      1.36 o
  -1   4   7       14.89       14.37      1.46 o
   0   4   7      201.33      232.35      4.71 o
   1   4   7       51.23       54.45      1.58 o
   2   4   7        3.35        0.97      1.60 o
   3   4   7        7.89        6.04      1.55 o
   4   4   7        0.47        3.44      1.48 o
   5   4   7        7.09        5.66      1.55 o
   6   4   7       19.70       23.05      1.42 o
   7   4   7        4.12        7.25      1.50 o
  -9   5   7        0.72        0.52      1.73 o
  -8   5   7       42.98       38.49      1.53 o
  -7   5   7        0.01        2.09      1.45 o
  -6   5   7       43.16       40.12      1.82 o
  -5   5   7      502.90      470.84      5.71 o
  -4   5   7        0.03        1.87      1.44 o
  -3   5   7       80.38       68.52      2.14 o
  -2   5   7       87.65       83.24      1.57 o
  -1   5   7        2.41        5.96      1.52 o
   0   5   7        6.06        4.84      1.56 o
   1   5   7       66.95       85.92      2.31 o
   2   5   7       44.80       41.24      1.78 o
   3   5   7      107.91      108.10      1.75 o
   4   5   7      472.90      466.27      9.49 o
   5   5   7        5.85        7.66      1.33 o
   6   5   7       24.43       21.82      1.96 o
  -9   6   7        2.13        2.89      1.67 o
  -8   6   7       10.59        9.81      1.48 o
  -7   6   7      152.10      136.29      1.86 o
  -6   6   7       20.77       24.38      1.55 o
  -5   6   7      161.33      137.02      2.30 o
  -4   6   7       12.91       10.26      1.70 o
  -3   6   7       12.63       15.03      1.57 o
  -2   6   7       22.49       26.11      1.57 o
  -1   6   7        0.17        1.65      1.55 o
   0   6   7        0.07        0.31      1.32 o
   1   6   7        0.19        0.35      1.46 o
   2   6   7       36.14       36.35      1.46 o
   3   6   7       18.78       26.59      1.57 o
   4   6   7       32.38       41.94      1.65 o
   5   6   7        1.87       10.02      1.63 o
   6   6   7        3.74        6.26      1.77 o
  -9   7   7        7.73        9.23      1.75 o
  -8   7   7        1.39        1.03      1.60 o
  -7   7   7       86.80       87.66      1.74 o
  -6   7   7       70.66       55.81      2.33 o
  -5   7   7        8.60       12.83      1.67 o
  -4   7   7       62.70       62.02      2.60 o
  -3   7   7        7.44        6.09      1.60 o
  -2   7   7        3.08        3.19      1.51 o
  -1   7   7       12.20       17.29      1.62 o
   0   7   7       79.02       66.81      1.67 o
   1   7   7       13.75       12.47      1.40 o
   2   7   7       75.71       69.98      1.88 o
   3   7   7        7.41        4.26      1.26 o
   4   7   7       45.30       47.92      1.75 o
   5   7   7        3.46        5.49      1.63 o
  -8   8   7        2.38        1.43      1.68 o
  -7   8   7        0.32        2.45      1.67 o
  -6   8   7       15.18        9.91      1.69 o
  -5   8   7        2.70        5.55      1.61 o
  -4   8   7       68.03       79.91      2.01 o
  -3   8   7       20.65       16.12      1.67 o
  -2   8   7       13.60       13.33      1.89 o
  -1   8   7       48.55       49.35      1.88 o
   0   8   7        5.97        8.63      1.42 o
   1   8   7       59.07       43.92      1.61 o
   2   8   7       75.05       87.64      1.82 o
   3   8   7        0.43        3.59      1.49 o
   4   8   7        1.73        1.94      1.82 o
   5   8   7       10.16        8.81      1.66 o
  -7   9   7        0.41        1.17      1.54 o
  -6   9   7        1.38        3.27      1.86 o
  -5   9   7        0.96        0.30      2.02 o
  -4   9   7      111.50       98.81      2.17 o
  -3   9   7        2.21        5.56      1.61 o
  -2   9   7      147.77      140.00      2.35 o
  -1   9   7       28.29       22.84      1.72 o
   0   9   7       33.00       40.66      1.66 o
   1   9   7       12.59       15.20      1.68 o
   2   9   7        0.15        1.11      1.39 o
   3   9   7        3.17        1.32      1.73 o
   4   9   7        3.24        5.46      1.75 o
  -7  10   7        0.04        3.29      2.13 o
  -6  10   7       21.78       25.30      2.24 o
  -5  10   7        6.69        3.58      1.87 o
  -4  10   7       16.60       13.98      1.85 o
  -3  10   7       33.88       40.80      2.10 o
  -2  10   7        4.95        6.85      1.80 o
  -1  10   7       13.48       10.39      1.73 o
   0  10   7       49.83       60.33      4.15 o
   1  10   7       10.57        6.10      1.46 o
   2  10   7        7.16       13.03      1.78 o
   3  10   7       15.48       13.98      1.82 o
  -5  11   7        6.67       10.79      2.08 o
  -4  11   7       27.53       34.71      2.24 o
  -3  11   7        2.88        3.58      2.01 o
  -2  11   7       23.23       19.89      2.34 o
  -1  11   7       44.89       48.79      2.15 o
   0  11   7       13.21       10.37      1.77 o
   1  11   7        0.33        2.58      1.74 o
   2  11   7        0.02        1.77      1.85 o
  -4  12   7        9.46       12.25      2.20 o
  -3  12   7       35.29       30.88      2.68 o
  -2  12   7       25.94       23.53      2.01 o
  -1  12   7       32.98       25.55      2.24 o
   0  12   7        0.07        1.76      1.81 o
 -10   0   8        4.22        2.16      2.20 o
  -9   0   8       20.75       24.47      2.29 o
  -8   0   8        4.48        5.01      2.05 o
  -7   0   8        8.05        5.12      1.99 o
  -6   0   8       21.65       27.22      2.36 o
  -5   0   8      171.08      179.85     10.03 o
  -4   0   8       10.32        7.54      2.08 o
  -3   0   8      102.28      138.34      4.29 o
  -2   0   8     1913.81     2077.97     48.36 o
  -1   0   8      149.31      162.29      4.52 o
   0   0   8      834.45      848.58     23.76 o
   1   0   8       49.23       31.38      2.80 o
   2   0   8       82.03       91.49      2.48 o
   3   0   8       37.85       43.89      1.98 o
   4   0   8      335.42      344.35     10.44 o
   5   0   8        4.41        4.78      1.76 o
   6   0   8       21.18       20.39      2.15 o
   7   0   8       41.18       34.54      2.56 o
 -10   1   8        0.00        0.45      1.50 o
  -9   1   8        1.35        3.79      1.60 o
  -8   1   8       24.19       23.36      1.51 o
  -7   1   8        0.75        2.49      1.39 o
  -6   1   8       38.92       30.17      1.46 o
  -5   1   8       18.03       15.73      1.82 o
  -4   1   8        1.39        2.19      1.44 o
  -3   1   8      303.42      298.32      4.60 o
  -2   1   8      351.70      399.93      6.32 o
  -1   1   8        0.24        3.90      1.54 o
   0   1   8      315.49      382.92      5.97 o
   1   1   8        6.75        8.53      1.35 o
   2   1   8        8.64        8.11      1.36 o
   3   1   8      126.35      127.69      2.62 o
   4   1   8        0.64        1.18      1.17 o
   5   1   8      339.69      332.36      9.01 o
   6   1   8        3.84        5.14      1.37 o
 -10   2   8        2.49        4.02      1.47 o
  -9   2   8       70.26       81.41      1.65 o
  -8   2   8        7.19        8.77      1.29 o
  -7   2   8        0.74        0.97      1.24 o
  -6   2   8       19.22       19.37      1.38 o
  -5   2   8        5.11        2.56      1.42 o
  -4   2   8       89.04       70.58      1.93 o
  -3   2   8        9.04        9.46      1.70 o
  -2   2   8      408.13      357.92      5.15 o
  -1   2   8       61.04       56.01      2.17 o
   0   2   8      242.54      268.50      6.05 o
   1   2   8       23.91       26.86      1.39 o
   2   2   8        2.39        4.62      1.49 o
   3   2   8       11.19       15.88      1.48 o
   4   2   8        5.86        8.08      1.33 o
   5   2   8       30.37       36.18      1.46 o
   6   2   8      129.35      127.57      3.26 o
 -10   3   8       33.85       32.26      1.71 o
  -9   3   8       33.95       31.23      1.59 o
  -8   3   8        3.79        5.09      1.47 o
  -7   3   8        1.73        4.11      1.36 o
  -6   3   8        1.53        1.49      1.32 o
  -5   3   8      209.80      206.46      3.61 o
  -4   3   8       81.51       99.91      1.81 o
  -3   3   8        0.18        0.48      1.62 o
  -2   3   8        1.72        6.68      1.56 o
  -1   3   8       43.85       38.36      1.67 o
   0   3   8       14.37       20.16      1.44 o
   1   3   8      422.34      403.62      5.20 o
   2   3   8      104.99      119.38      1.67 o
   3   3   8      342.55      335.60      5.54 o
   4   3   8       17.91       14.62      1.48 o
   5   3   8       16.52       21.43      1.38 o
   6   3   8        1.08        1.66      1.40 o
 -10   4   8       10.25        9.96      1.67 o
  -9   4   8        0.45        0.34      1.40 o
  -8   4   8       63.47       65.60      1.79 o
  -7   4   8       81.56       71.58      1.62 o
  -6   4   8        4.56        3.26      1.39 o
  -5   4   8      350.11      358.78      2.81 o
  -4   4   8       23.40       20.05      1.50 o
  -3   4   8       74.15       76.18      1.67 o
  -2   4   8       58.07       59.21      1.99 o
  -1   4   8      222.05      233.06      4.49 o
   0   4   8       18.91       11.82      1.46 o
   1   4   8       69.41       86.26      1.69 o
   2   4   8      563.61      549.31      8.13 o
   3   4   8       16.56       15.48      1.61 o
   4   4   8        4.62        3.92      1.34 o
   5   4   8        0.44       -1.39      1.47 o
   6   4   8        3.39        3.76      1.57 o
  -9   5   8        1.11        2.62      1.70 o
  -8   5   8       23.39       22.64      1.58 o
  -7   5   8        3.62        6.70      1.38 o
  -6   5   8        1.81        3.50      1.47 o
  -5   5   8        0.37        2.50      1.47 o
  -4   5   8       53.65       57.53      1.76 o
  -3   5   8      107.38       86.62      1.85 o
  -2   5   8        0.87        0.11      1.40 o
  -1   5   8      156.83      157.53      2.13 o
   0   5   8        0.17        1.93      1.41 o
   1   5   8      250.68      220.88      2.70 o
   2   5   8       34.09       30.88      1.62 o
   3   5   8       23.52       20.17      1.49 o
   4   5   8        3.71        2.40      1.51 o
   5   5   8        0.93        3.52      1.60 o
   6   5   8        0.01        1.15      1.59 o
  -9   6   8        0.84        0.39      1.60 o
  -8   6   8       12.50       10.28      1.71 o
  -7   6   8      166.86      157.63      3.73 o
  -6   6   8       57.22       46.52      1.58 o
  -5   6   8        1.09        0.53      1.38 o
  -4   6   8       33.47       41.53      1.62 o
  -3   6   8        1.90        3.51      1.52 o
  -2   6   8        3.63        2.85      1.52 o
  -1   6   8        0.02        2.43      1.45 o
   0   6   8      181.57      172.37      3.10 o
   1   6   8       45.17       41.82      1.45 o
   2   6   8       14.57       14.90      1.71 o
   3   6   8        9.26        8.22      1.44 o
   4   6   8       32.38       32.52      1.66 o
   5   6   8        0.84        0.27      1.66 o
  -9   7   8       25.16       25.55      1.74 o
  -8   7   8        2.60        2.31      1.76 o
  -7   7   8        0.91        2.25      1.66 o
  -6   7   8       12.32        9.16      1.64 o
  -5   7   8        0.33        1.07      1.56 o
  -4   7   8        9.65        6.41      1.62 o
  -3   7   8       70.98       74.09      1.79 o
  -2   7   8      106.07      111.05      2.05 o
  -1   7   8       16.13       18.76      1.44 o
   0   7   8      106.97      101.32      1.71 o
   1   7   8        0.13        1.51      1.39 o
   2   7   8       44.86       50.38      1.61 o
   3   7   8        0.04        3.74      1.50 o
   4   7   8        7.05        8.12      1.37 o
   5   7   8       22.04       19.47      1.61 o
  -8   8   8        0.02        0.91      1.60 o
  -7   8   8       15.43       12.24      1.79 o
  -6   8   8       52.19       44.38      1.91 o
  -5   8   8        2.15        2.92      1.61 o
  -4   8   8       81.17       72.73      3.27 o
  -3   8   8       25.83       29.11      1.72 o
  -2   8   8      176.41      177.34      8.57 o
  -1   8   8        0.08        1.04      1.59 o
   0   8   8        6.29        6.62      1.47 o
   1   8   8        0.77        1.50      1.43 o
   2   8   8        2.61        2.59      1.37 o
   3   8   8        0.69        1.74      1.51 o
   4   8   8       17.87       12.05      1.58 o
  -7   9   8        2.45        4.36      1.78 o
  -6   9   8        2.52        2.10      1.88 o
  -5   9   8        5.24        6.94      2.19 o
  -4   9   8        9.62       10.95      1.71 o
  -3   9   8       11.21       13.20      1.79 o
  -2   9   8       59.81       65.81      2.26 o
  -1   9   8        5.44        5.00      1.78 o
   0   9   8        0.91        4.98      1.53 o
   1   9   8       21.25       29.39      1.59 o
   2   9   8        6.97       10.34      1.56 o
   3   9   8        1.22        3.12      1.53 o
   4   9   8        0.00        1.66      1.75 o
  -6  10   8        0.06        1.71      2.12 o
  -5  10   8        0.63        2.17      1.79 o
  -4  10   8       31.18       37.79      2.01 o
  -3  10   8       21.01       23.45      2.06 o
  -2  10   8      112.84      116.62      2.87 o
  -1  10   8       25.51       29.52      1.77 o
   0  10   8        0.09        1.55      1.59 o
   1  10   8        0.01        2.35      1.54 o
   2  10   8        1.23        3.59      1.67 o
   3  10   8        0.88        2.07      1.81 o
  -5  11   8        0.59        3.91      1.78 o
  -4  11   8       94.05       81.74      3.55 o
  -3  11   8        5.15        4.77      2.07 o
  -2  11   8        4.97       11.44      1.84 o
  -1  11   8        8.46       13.78      1.97 o
   0  11   8       17.15       23.69      1.88 o
   1  11   8       11.86       10.61      1.78 o
  -3  12   8        2.95        4.91      2.15 o
  -2  12   8        6.65        5.32      2.18 o
  -1  12   8        0.21        0.83      2.13 o
 -10   1   9        3.04        3.93      1.42 o
  -9   1   9       18.71       19.85      1.46 o
  -8   1   9       12.20       13.20      1.30 o
  -7   1   9        6.68        9.42      1.56 o
  -6   1   9       82.26       82.47      1.85 o
  -5   1   9        4.10        2.40      1.55 o
  -4   1   9      512.42      493.04      6.93 o
  -3   1   9        0.77        7.48      1.45 o
  -2   1   9      167.87      139.62      3.26 o
  -1   1   9      118.47      107.91      1.88 o
   0   1   9       92.83       86.60      2.02 o
   1   1   9       13.27       11.92      1.43 o
   2   1   9      483.45      495.27      6.79 o
   3   1   9        2.93        4.46      1.38 o
   4   1   9      167.61      170.04      3.22 o
   5   1   9      222.35      214.11      3.45 o
   6   1   9       55.72       58.03      1.65 o
 -10   2   9        9.85        8.43      1.48 o
  -9   2   9        4.20        5.53      1.27 o
  -8   2   9       15.75       16.71      1.50 o
  -7   2   9       27.81       25.42      1.23 o
  -6   2   9      161.84      145.53      2.36 o
  -5   2   9      106.41      104.08      2.40 o
  -4   2   9      176.66      190.62      3.39 o
  -3   2   9      575.76      527.09      6.96 o
  -2   2   9       95.22       80.61      1.55 o
  -1   2   9       24.75       18.13      1.31 o
   0   2   9      375.24      372.69      9.19 o
   1   2   9        0.71        2.10      1.20 o
   2   2   9       87.21      100.31      2.12 o
   3   2   9     1084.03     1063.70     12.58 o
   4   2   9        0.02        0.56      1.26 o
   5   2   9        3.55        6.44      1.61 o
   6   2   9        0.01        1.25      1.66 o
 -10   3   9        0.42        1.01      1.49 o
  -9   3   9       29.19       21.54      1.57 o
  -8   3   9       25.59       30.82      1.50 o
  -7   3   9        0.02       -0.24      1.29 o
  -6   3   9       14.51       17.46      1.39 o
  -5   3   9        0.39        4.78      1.55 o
  -4   3   9        0.04        1.53      1.34 o
  -3   3   9      110.99       87.11      2.52 o
  -2   3   9      206.62      207.40      2.70 o
  -1   3   9       54.83       49.59      1.74 o
   0   3   9      586.64      548.74      9.92 o
   1   3   9       97.30       86.14      2.41 o
   2   3   9       93.99       89.73      2.17 o
   3   3   9      340.39      336.87      3.96 o
   4   3   9        0.15        1.85      1.36 o
   5   3   9        0.03       -1.06      1.43 o
   6   3   9      153.23      139.62      6.29 o
 -10   4   9        5.12        4.99      1.64 o
  -9   4   9       18.04       17.23      1.61 o
  -8   4   9        0.95        2.66      1.18 o
  -7   4   9        0.04        0.41      1.33 o
  -6   4   9       35.95       42.88      1.72 o
  -5   4   9       13.48       14.23      1.47 o
  -4   4   9        0.92        1.45      1.62 o
  -3   4   9      132.17      138.34      3.49 o
  -2   4   9       23.31       19.10      1.43 o
  -1   4   9      550.97      455.17      8.47 o
   0   4   9       27.97       42.92      1.63 o
   1   4   9      911.68      861.06     10.31 o
   2   4   9        5.48        8.46      1.69 o
   3   4   9       31.68       39.41      1.55 o
   4   4   9        3.18        4.53      1.49 o
   5   4   9        5.07        2.57      1.51 o
  -9   5   9        5.60        3.88      1.49 o
  -8   5   9       58.07       53.05      1.66 o
  -7   5   9       71.95       68.82      1.81 o
  -6   5   9       22.36       22.22      1.60 o
  -5   5   9        8.82        7.18      1.49 o
  -4   5   9        1.22        1.72      1.40 o
  -3   5   9       22.54       13.82      1.46 o
  -2   5   9      175.71      145.23      2.95 o
  -1   5   9      272.34      241.70      3.84 o
   0   5   9      315.50      304.26      5.91 o
   1   5   9      740.62      711.86     12.17 o
   2   5   9       16.63       16.94      1.48 o
   3   5   9        0.08        2.19      1.60 o
   4   5   9       31.74       37.71      2.60 o
   5   5   9        0.05       -0.33      1.49 o
  -9   6   9        9.58        9.37      1.62 o
  -8   6   9       12.14       10.51      1.49 o
  -7   6   9        0.52        0.48      1.48 o
  -6   6   9      110.50       96.61      1.79 o
  -5   6   9        0.73        1.27      1.87 o
  -4   6   9        6.67        4.86      1.34 o
  -3   6   9       14.48       13.31      1.46 o
  -2   6   9       47.75       61.18      1.80 o
  -1   6   9     1364.99     1358.38     19.94 o
   0   6   9      223.07      221.36      3.35 o
   1   6   9       30.83       26.63      1.50 o
   2   6   9        0.29        1.86      1.40 o
   3   6   9       21.57       26.21      1.57 o
   4   6   9       27.69       26.90      1.72 o
   5   6   9       14.04       11.18      1.66 o
  -8   7   9        8.79        7.43      1.53 o
  -7   7   9        0.27        2.02      1.80 o
  -6   7   9       37.82       30.53      1.75 o
  -5   7   9        5.07        7.57      1.67 o
  -4   7   9        0.01        1.35      1.58 o
  -3   7   9      177.57      169.24      3.16 o
  -2   7   9      143.45      155.69      2.84 o
  -1   7   9      379.47      348.49      3.93 o
   0   7   9       50.32       42.12      1.62 o
   1   7   9        5.39        3.29      1.45 o
   2   7   9       12.04       14.99      1.59 o
   3   7   9        5.68        6.25      1.53 o
   4   7   9       26.26       20.45      2.60 o
  -8   8   9        2.59        5.63      1.64 o
  -7   8   9        1.38        2.27      1.67 o
  -6   8   9        0.08        2.42      1.83 o
  -5   8   9       12.19       11.51      1.82 o
  -4   8   9       54.53       45.60      1.91 o
  -3   8   9      306.11      332.67      9.76 o
  -2   8   9      375.70      376.06      6.97 o
  -1   8   9       54.08       57.71      1.83 o
   0   8   9        0.01        1.34      1.49 o
   1   8   9       11.06       12.89      1.41 o
   2   8   9        0.06        0.67      1.60 o
   3   8   9        7.78        8.33      1.59 o
   4   8   9        5.17        3.18      1.56 o
  -7   9   9        0.42        3.84      1.80 o
  -6   9   9        4.11        4.07      1.90 o
  -5   9   9       81.75       76.55      3.20 o
  -4   9   9      316.24      308.03     12.33 o
  -3   9   9       68.99       66.03      1.79 o
  -2   9   9        1.26        3.93      1.73 o
  -1   9   9        3.11        2.24      1.71 o
   0   9   9        2.53        0.76      1.44 o
   1   9   9        0.05        3.77      1.44 o
   2   9   9       95.80       78.67      3.97 o
   3   9   9        1.09        0.85      1.57 o
  -6  10   9        1.69        3.24      1.72 o
  -5  10   9       51.49       47.73      2.03 o
  -4  10   9      326.31      311.77      9.63 o
  -3  10   9        2.52        5.09      1.99 o
  -2  10   9       47.30       42.36      1.91 o
  -1  10   9        0.02       -0.62      1.73 o
   0  10   9        0.16        3.17      1.47 o
   1  10   9       18.53       16.66      1.60 o
   2  10   9        3.36        1.90      1.66 o
  -5  11   9        8.19       12.35      2.01 o
  -4  11   9        0.40        0.03      1.92 o
  -3  11   9        1.04        3.11      2.07 o
  -2  11   9       19.19       22.29      2.17 o
  -1  11   9        0.60        3.36      2.09 o
   0  11   9        2.67        3.10      1.81 o
 -10   0  10        0.84        2.85      2.18 o
  -9   0  10        2.88        2.81      2.16 o
  -8   0  10       25.50       25.53      2.48 o
  -7   0  10      741.70      701.56     10.01 o
  -6   0  10      677.71      705.37     13.42 o
  -5   0  10     1777.20     1664.03     93.73 o
  -4   0  10       15.95        8.64      2.05 o
  -3   0  10      127.34      109.47      4.19 o
  -2   0  10      346.94      329.78     12.23 o
  -1   0  10        4.32        4.54      2.19 o
   0   0  10       10.37       20.83      1.94 o
   1   0  10       11.48       16.82      1.95 o
   2   0  10      196.33      177.71      2.64 o
   3   0  10      115.49      133.12      2.63 o
   4   0  10     1197.67     1134.97     36.34 o
   5   0  10      570.85      529.00      8.52 o
 -10   1  10        0.10        1.90      1.59 o
  -9   1  10       18.49       23.32      1.49 o
  -8   1  10       18.35       11.66      1.34 o
  -7   1  10      411.55      465.99      4.03 o
  -6   1  10      136.05      143.99      1.96 o
  -5   1  10      351.77      320.36     13.65 o
  -4   1  10       33.06       26.99      1.38 o
  -3   1  10       83.13       99.99      4.26 o
  -2   1  10       76.98       83.37      1.69 o
  -1   1  10       23.70       29.99      1.54 o
   0   1  10       16.14       17.32      1.52 o
   1   1  10        0.47        2.14      1.35 o
   2   1  10      128.52      137.34      2.32 o
   3   1  10      231.71      213.84      4.24 o
   4   1  10      211.64      215.76      4.80 o
   5   1  10      189.89      178.18      5.16 o
 -10   2  10        1.01        0.65      1.61 o
  -9   2  10       93.57       96.26      1.89 o
  -8   2  10       92.16      101.99      3.35 o
  -7   2  10       94.58       87.37      1.59 o
  -6   2  10      105.45       90.42      1.63 o
  -5   2  10      398.14      323.92     26.01 o
  -4   2  10      279.54      283.21      5.63 o
  -3   2  10      502.53      498.97     10.00 o
  -2   2  10       28.27       31.51      1.51 o
  -1   2  10        5.53        4.32      1.35 o
   0   2  10      165.77      154.98      3.79 o
   1   2  10        6.91       13.39      1.39 o
   2   2  10      220.99      194.03      2.71 o
   3   2  10      485.31      453.39      8.04 o
   4   2  10        8.41        7.67      1.30 o
   5   2  10        8.82       11.03      1.44 o
 -10   3  10       16.39       17.35      1.69 o
  -9   3  10       60.69       69.96      2.40 o
  -8   3  10      345.93      346.19      4.23 o
  -7   3  10       29.93       28.54      1.63 o
  -6   3  10       51.24       46.18      1.64 o
  -5   3  10       22.50       28.86      1.63 o
  -4   3  10      106.72      107.75      1.77 o
  -3   3  10      820.46      810.71     17.56 o
  -2   3  10       34.53       28.80      1.52 o
  -1   3  10       10.24       12.03      1.38 o
   0   3  10       16.67       18.89      1.48 o
   1   3  10      902.43      842.66     16.76 o
   2   3  10       75.96       70.01      2.31 o
   3   3  10       24.81       28.03      1.41 o
   4   3  10        0.03       -1.01      1.21 o
   5   3  10       42.99       43.37      1.79 o
  -9   4  10        0.15        2.67      1.56 o
  -8   4  10       27.84       23.90      1.55 o
  -7   4  10       19.08       22.68      1.47 o
  -6   4  10        7.75        7.21      1.48 o
  -5   4  10       25.10       25.08      1.53 o
  -4   4  10      286.47      278.79      2.55 o
  -3   4  10       83.34       72.58      1.47 o
  -2   4  10        9.89       11.27      1.44 o
  -1   4  10      273.33      301.81      5.70 o
   0   4  10       17.16       11.88      1.62 o
   1   4  10     1359.90     1318.14     12.19 o
   2   4  10        1.21        0.48      1.31 o
   3   4  10       11.86       10.33      1.46 o
   4   4  10       19.10       23.41      1.48 o
   5   4  10        0.36       -0.01      1.40 o
  -9   5  10        7.30        5.79      1.50 o
  -8   5  10       19.03       12.37      1.34 o
  -7   5  10        0.16        2.22      1.57 o
  -6   5  10        8.44        7.57      1.45 o
  -5   5  10       13.36       10.78      1.72 o
  -4   5  10       12.77       10.00      1.63 o
  -3   5  10       54.33       66.38      1.64 o
  -2   5  10        0.92       -0.47      1.41 o
  -1   5  10        9.51        4.44      1.48 o
   0   5  10        3.74        8.82      1.64 o
   1   5  10       30.53       40.40      1.58 o
   2   5  10       55.03       55.03      1.62 o
   3   5  10        0.71        4.63      1.60 o
   4   5  10        1.02        1.50      1.58 o
   5   5  10        0.56        2.41      1.56 o
  -9   6  10        0.65        2.08      1.61 o
  -8   6  10       11.74       12.28      1.60 o
  -7   6  10       17.98       20.68      1.47 o
  -6   6  10       16.56       19.71      1.67 o
  -5   6  10       11.67       14.61      1.61 o
  -4   6  10        1.84        2.50      1.35 o
  -3   6  10       65.91       63.00      1.57 o
  -2   6  10      410.93      433.11      6.28 o
  -1   6  10     1206.62     1188.32     20.03 o
   0   6  10      146.69      138.75      2.58 o
   1   6  10       42.07       47.09      1.60 o
   2   6  10       31.22       32.20      1.78 o
   3   6  10       14.96       17.32      1.58 o
   4   6  10        4.68        4.53      1.52 o
  -8   7  10        0.48        1.83      1.61 o
  -7   7  10        1.76        3.49      1.80 o
  -6   7  10       44.25       40.87      1.79 o
  -5   7  10       16.78       19.60      1.66 o
  -4   7  10       51.13       58.28      2.46 o
  -3   7  10      506.97      488.47      7.67 o
  -2   7  10      144.17      140.37      1.95 o
  -1   7  10        9.28       16.55      1.49 o
   0   7  10      162.68      149.14      2.06 o
   1   7  10      291.46      312.54      4.29 o
   2   7  10        2.68        4.21      1.49 o
   3   7  10        3.25        5.04      1.42 o
   4   7  10       14.85       14.32      1.93 o
  -8   8  10        2.60        8.84      1.77 o
  -7   8  10        0.27        0.17      1.58 o
  -6   8  10       23.44       23.28      1.97 o
  -5   8  10       18.98       19.75      1.58 o
  -4   8  10       72.73       85.53      2.61 o
  -3   8  10      582.65      573.14     11.02 o
  -2   8  10        6.58        7.21      1.55 o
  -1   8  10       29.85       33.84      1.56 o
   0   8  10      355.14      363.01      4.12 o
   1   8  10        8.05        9.02      1.55 o
   2   8  10       47.73       44.51      1.63 o
   3   8  10       26.69       21.48      2.91 o
  -7   9  10        4.30        5.39      2.19 o
  -6   9  10       17.04       14.45      2.17 o
  -5   9  10       94.35       92.04      4.02 o
  -4   9  10       56.55       62.81      2.18 o
  -3   9  10       45.61       55.54      1.76 o
  -2   9  10       57.07       48.74      2.06 o
  -1   9  10        2.19        1.63      1.32 o
   0   9  10        0.72        1.87      1.38 o
   1   9  10        3.81        3.56      1.40 o
   2   9  10       17.42       16.92      1.85 o
  -6  10  10       21.49       30.78      2.67 o
  -5  10  10      185.61      181.49      5.27 o
  -4  10  10       22.06       28.31      2.43 o
  -3  10  10        1.83        3.98      2.02 o
  -2  10  10       20.03       24.62      1.92 o
  -1  10  10        0.83        1.62      1.51 o
   0  10  10        2.09        2.61      1.54 o
   1  10  10        0.65        1.97      1.53 o
  -4  11  10       33.44       26.42      2.20 o
  -3  11  10        9.44       11.52      1.96 o
  -2  11  10       18.56       17.94      2.00 o
  -1  11  10        8.63        9.74      1.69 o
 -10   1  11        2.65        3.37      1.53 o
  -9   1  11       41.03       44.37      1.58 o
  -8   1  11       68.02       59.66      1.42 o
  -7   1  11      489.53      469.92      6.72 o
  -6   1  11        0.39        3.52      1.77 o
  -5   1  11     1138.26     1144.83     14.85 o
  -4   1  11        3.88        3.05      1.43 o
  -3   1  11        0.36        0.53      1.41 o
  -2   1  11       13.46       18.72      1.60 o
  -1   1  11        2.49        1.90      1.55 o
   0   1  11        9.22       15.48      1.38 o
   1   1  11        2.03        6.88      1.36 o
   2   1  11      201.85      198.34      3.68 o
   3   1  11      257.42      283.55      3.98 o
   4   1  11       57.19       48.57      1.56 o
   5   1  11       17.44       16.77      1.44 o
 -10   2  11       13.60        9.16      1.30 o
  -9   2  11       50.37       57.56      2.12 o
  -8   2  11      108.76      126.15      3.50 o
  -7   2  11       56.78       62.25      1.93 o
  -6   2  11      318.34      287.02      5.66 o
  -5   2  11      649.76      693.23      9.78 o
  -4   2  11        7.79       10.54      1.50 o
  -3   2  11        3.64        4.12      1.38 o
  -2   2  11       33.32       34.57      1.61 o
  -1   2  11        4.77        4.16      1.45 o
   0   2  11        6.43        6.23      1.50 o
   1   2  11      110.11      107.98      2.03 o
   2   2  11      279.85      264.79      3.88 o
   3   2  11        2.71        0.81      1.36 o
   4   2  11        3.94        5.32      1.38 o
   5   2  11       15.60       14.12      1.56 o
 -10   3  11       41.27       32.82      2.16 o
  -9   3  11      212.10      210.21      5.18 o
  -8   3  11        4.15        3.68      1.48 o
  -7   3  11        5.47        4.90      1.70 o
  -6   3  11      105.65      108.59      2.67 o
  -5   3  11        0.08       -0.59      1.46 o
  -4   3  11       92.62       91.68      2.71 o
  -3   3  11     1036.69      998.42     24.90 o
  -2   3  11       56.44       67.59      1.64 o
  -1   3  11       12.78       20.68      1.36 o
   0   3  11       56.53       46.69      1.66 o
   1   3  11      424.69      420.17      7.02 o
   2   3  11       16.56       17.19      1.53 o
   3   3  11       39.94       40.30      2.56 o
   4   3  11        7.28        7.53      1.54 o
  -9   4  11       28.91       26.58      1.70 o
  -8   4  11       23.12       24.22      1.54 o
  -7   4  11        7.36        9.55      1.73 o
  -6   4  11        0.58        1.05      1.66 o
  -5   4  11        0.56        5.44      1.43 o
  -4   4  11      349.00      311.76      4.55 o
  -3   4  11      563.24      563.23     11.39 o
  -2   4  11      123.40      118.85      2.67 o
  -1   4  11      171.10      183.16      2.98 o
   0   4  11      323.05      315.10      6.49 o
   1   4  11        1.84        2.49      1.54 o
   2   4  11        3.04        6.28      1.58 o
   3   4  11       20.67       18.47      1.63 o
   4   4  11        0.91       -0.49      1.56 o
  -9   5  11        0.12        2.61      1.53 o
  -8   5  11       18.71       16.92      1.48 o
  -7   5  11        0.08        1.59      1.58 o
  -6   5  11        0.03        1.93      1.60 o
  -5   5  11        7.69        8.27      1.39 o
  -4   5  11       30.14       29.69      1.43 o
  -3   5  11       32.70       34.90      1.33 o
  -2   5  11      442.92      434.50      9.01 o
  -1   5  11     2317.66     2297.95     33.63 o
   0   5  11        0.11        0.45      1.72 o
   1   5  11       57.52       53.19      1.73 o
   2   5  11       64.42       67.49      1.69 o
   3   5  11        0.26        2.80      1.74 o
   4   5  11        0.00        4.26      1.72 o
  -9   6  11        3.18        6.29      1.59 o
  -8   6  11       26.40       28.92      1.71 o
  -7   6  11        2.04        4.19      1.46 o
  -6   6  11        5.33        6.58      1.63 o
  -5   6  11        0.35        3.63      1.80 o
  -4   6  11        2.79        3.20      1.32 o
  -3   6  11       56.81       79.35      2.51 o
  -2   6  11      381.22      353.72      5.34 o
  -1   6  11      194.86      199.78      4.29 o
   0   6  11       83.33       89.03      1.77 o
   1   6  11       15.83       15.47      1.41 o
   2   6  11        3.85        5.76      1.47 o
   3   6  11        0.25        1.19      1.69 o
  -8   7  11        5.47        6.45      1.69 o
  -7   7  11        0.31        3.18      1.74 o
  -6   7  11        2.61        1.54      1.66 o
  -5   7  11        2.61        4.55      1.76 o
  -4   7  11        1.94        2.58      1.53 o
  -3   7  11      433.79      411.98      6.20 o
  -2   7  11       98.90       95.54      1.47 o
  -1   7  11       22.51       28.97      1.44 o
   0   7  11       89.46      106.58      2.27 o
   1   7  11      137.39      140.33      3.44 o
   2   7  11        2.64        7.15      1.45 o
   3   7  11        0.26        0.82      1.61 o
  -7   8  11        0.00        1.24      1.71 o
  -6   8  11       39.15       41.16      1.81 o
  -5   8  11       47.23       56.18      1.93 o
  -4   8  11        1.22        0.00      1.66 o
  -3   8  11       15.74       18.35      1.66 o
  -2   8  11       55.19       54.05      1.56 o
  -1   8  11       23.41       20.65      1.47 o
   0   8  11       28.54       30.29      1.52 o
   1   8  11       31.78       28.03      1.54 o
   2   8  11       80.56       75.19      3.13 o
  -6   9  11        5.28        7.99      1.94 o
  -5   9  11      275.61      248.80      8.86 o
  -4   9  11       24.45       21.31      1.69 o
  -3   9  11       53.47       54.96      1.87 o
  -2   9  11       19.85       17.81      1.52 o
  -1   9  11        1.16        3.33      1.49 o
   0   9  11       22.75       26.28      1.78 o
   1   9  11        3.80        3.36      1.56 o
  -5  10  11        4.03        1.79      1.82 o
  -4  10  11      132.09      126.93      3.59 o
  -3  10  11        1.02        1.52      1.75 o
  -2  10  11        1.98        1.18      1.62 o
  -1  10  11        6.57        5.67      1.74 o
   0  10  11        1.85        2.69      1.73 o
 -10   0  12        1.82        1.30      1.83 o
  -9   0  12        1.45        1.41      1.91 o
  -8   0  12        6.09       12.66      2.04 o
  -7   0  12     1764.03     1948.37     24.56 o
  -6   0  12        7.98        9.50      2.10 o
  -5   0  12      349.35      345.35      8.54 o
  -4   0  12      147.01      119.99      7.42 o
  -3   0  12       35.26       27.49      2.34 o
  -2   0  12       28.34       27.49      2.75 o
  -1   0  12       28.09       35.14      2.15 o
   0   0  12       79.69       71.02      3.94 o
   1   0  12       33.52       36.07      2.05 o
   2   0  12       93.17       93.98      1.97 o
   3   0  12       84.19       96.48      3.50 o
   4   0  12        4.56        5.07      1.78 o
 -10   1  12        2.68        4.10      1.57 o
  -9   1  12       30.45       27.28      1.51 o
  -8   1  12       32.81       29.21      1.36 o
  -7   1  12        5.46        8.04      1.34 o
  -6   1  12       59.46       47.68      1.52 o
  -5   1  12        5.88        5.10      1.40 o
  -4   1  12        1.52        2.10      1.35 o
  -3   1  12       28.70       38.96      1.66 o
  -2   1  12       19.69       18.09      1.51 o
  -1   1  12        3.19        3.13      1.58 o
   0   1  12       80.43       76.57      1.98 o
   1   1  12       17.32       25.57      1.22 o
   2   1  12       47.51       37.80      1.49 o
   3   1  12       61.67       53.84      1.45 o
   4   1  12      108.15      101.11      2.84 o
 -10   2  12        0.29        0.88      1.55 o
  -9   2  12      217.46      213.72      5.62 o
  -8   2  12        8.16       10.57      1.43 o
  -7   2  12       33.23       44.91      1.81 o
  -6   2  12        1.07        4.70      1.46 o
  -5   2  12      454.22      475.34      9.40 o
  -4   2  12        6.20        5.31      1.34 o
  -3   2  12      152.60      158.00      6.54 o
  -2   2  12        0.27        2.48      1.64 o
  -1   2  12       34.67       28.67      1.41 o
   0   2  12        5.69        5.65      1.55 o
   1   2  12       54.39       57.78      1.58 o
   2   2  12        6.09        5.72      1.26 o
   3   2  12        1.03        2.26      1.34 o
   4   2  12       46.32       44.02      1.81 o
  -9   3  12       20.80       18.58      1.52 o
  -8   3  12       20.52       20.33      1.79 o
  -7   3  12        0.10        1.21      1.54 o
  -6   3  12       10.41       11.80      1.55 o
  -5   3  12       72.23       71.79      1.79 o
  -4   3  12      406.08      388.13     14.67 o
  -3   3  12       11.24       13.14      1.41 o
  -2   3  12      115.12       93.22      1.49 o
  -1   3  12        2.39        1.01      1.27 o
   0   3  12       96.35       76.92      1.88 o
   1   3  12       51.64       53.59      1.79 o
   2   3  12        7.83       10.48      1.37 o
   3   3  12       63.45       57.05      2.01 o
   4   3  12        1.36        2.78      1.53 o
  -9   4  12        5.34        5.77      1.63 o
  -8   4  12        0.25        3.30      1.54 o
  -7   4  12        0.96        4.96      1.41 o
  -6   4  12        0.58        1.79      1.69 o
  -5   4  12        4.10       10.08      1.36 o
  -4   4  12      179.94      206.34      4.98 o
  -3   4  12      305.13      334.18      5.55 o
  -2   4  12        4.09        4.70      1.25 o
  -1   4  12       36.78       37.18      1.39 o
   0   4  12       32.71       34.48      1.42 o
   1   4  12        7.10        7.80      1.35 o
   2   4  12        2.37        3.30      1.60 o
   3   4  12        0.57        1.97      1.48 o
  -9   5  12        0.05        1.00      1.46 o
  -8   5  12        4.01        4.70      1.60 o
  -7   5  12        0.85        3.52      1.58 o
  -6   5  12        1.26        4.36      1.74 o
  -5   5  12        0.29        0.96      1.31 o
  -4   5  12      129.50      132.29      2.24 o
  -3   5  12        5.38        3.00      1.37 o
  -2   5  12      149.89      181.67      4.55 o
  -1   5  12       39.88       36.19      1.45 o
   0   5  12        6.89       13.78      1.31 o
   1   5  12       13.11        9.05      1.70 o
   2   5  12        1.57        1.52      1.54 o
   3   5  12       12.29       13.09      1.50 o
  -8   6  12        4.58        4.09      1.64 o
  -7   6  12        3.09        5.44      1.66 o
  -6   6  12       13.97       14.19      1.98 o
  -5   6  12        2.81        2.76      1.57 o
  -4   6  12        4.71        6.97      1.35 o
  -3   6  12      145.02      123.77      2.89 o
  -2   6  12       62.53       76.93      1.66 o
  -1   6  12       48.90       62.46      1.74 o
   0   6  12        3.55        4.54      1.60 o
   1   6  12        2.14        3.21      1.50 o
   2   6  12        0.67        3.28      1.35 o
   3   6  12        0.70        5.02      1.72 o
  -8   7  12        1.71        1.86      1.95 o
  -7   7  12        0.00        2.22      1.78 o
  -6   7  12       12.00       10.40      1.85 o
  -5   7  12       11.17       18.67      1.65 o
  -4   7  12        7.17        3.80      1.54 o
  -3   7  12       30.03       32.49      1.44 o
  -2   7  12        0.00        0.61      1.37 o
  -1   7  12       14.08       15.06      1.43 o
   0   7  12      219.75      225.24      4.28 o
   1   7  12       13.68       14.32      1.47 o
   2   7  12        0.61        1.76      1.40 o
  -7   8  12       11.60       14.42      1.85 o
  -6   8  12        0.24        1.29      1.63 o
  -5   8  12       32.48       31.81      1.76 o
  -4   8  12        6.65       11.33      1.82 o
  -3   8  12       18.18       19.48      1.43 o
  -2   8  12        6.34        9.14      1.46 o
  -1   8  12       50.55       37.48      1.73 o
   0   8  12      157.32      171.88      3.43 o
   1   8  12       24.77       28.38      1.79 o
  -6   9  12        8.47        4.32      1.89 o
  -5   9  12       16.61       20.06      1.74 o
  -4   9  12        4.17        7.44      1.87 o
  -3   9  12        6.45        7.89      1.39 o
  -2   9  12        4.01        5.24      1.43 o
  -1   9  12        8.28        4.48      1.62 o
   0   9  12        0.08        0.59      1.49 o
  -3  10  12        3.51        1.59      1.45 o
  -2  10  12        7.82        5.53      1.72 o
  -9   1  13       28.61       30.38      1.47 o
  -8   1  13        0.25        1.31      1.34 o
  -7   1  13       18.47       20.84      1.34 o
  -6   1  13        3.61        5.26      1.39 o
  -5   1  13        0.12        0.55      1.38 o
  -4   1  13        4.50        7.61      1.47 o
  -3   1  13       38.41       36.29      2.05 o
  -2   1  13       87.12       63.55      2.76 o
  -1   1  13       10.75       11.02      1.66 o
   0   1  13       88.44       93.19      1.78 o
   1   1  13       10.87        8.98      1.35 o
   2   1  13       73.62       74.03      1.58 o
   3   1  13       21.84       25.92      1.52 o
  -9   2  13       21.25       24.70      1.66 o
  -8   2  13       27.12       23.59      1.31 o
  -7   2  13        0.24        4.65      1.48 o
  -6   2  13       82.30       90.18      2.98 o
  -5   2  13      116.32      115.35      3.56 o
  -4   2  13        3.61        2.66      1.32 o
  -3   2  13       80.46       73.28      2.27 o
  -2   2  13      200.44      181.62      5.07 o
  -1   2  13       26.25       22.41      1.45 o
   0   2  13        6.73        6.85      1.40 o
   1   2  13      207.31      188.15      2.27 o
   2   2  13        1.24        3.34      1.45 o
   3   2  13        1.21        3.58      1.43 o
  -9   3  13        8.18       14.62      1.66 o
  -8   3  13        1.93        5.12      1.48 o
  -7   3  13        0.60       -0.37      1.40 o
  -6   3  13       17.61       24.34      1.49 o
  -5   3  13      114.00      117.97      2.72 o
  -4   3  13       32.98       22.11      1.41 o
  -3   3  13       16.92       20.72      1.63 o
  -2   3  13       40.53       46.97      1.52 o
  -1   3  13       52.22       70.29      1.58 o
   0   3  13       60.12       48.26      1.55 o
   1   3  13       50.14       49.84      1.68 o
   2   3  13       41.63       34.28      1.61 o
   3   3  13       37.94       46.05      1.72 o
  -9   4  13        0.38        1.56      1.53 o
  -8   4  13        1.55        3.12      1.80 o
  -7   4  13        0.01       -0.20      1.58 o
  -6   4  13       20.62       18.99      1.74 o
  -5   4  13        8.14        4.71      1.35 o
  -4   4  13        8.97        4.59      1.57 o
  -3   4  13      195.81      184.73      3.20 o
  -2   4  13       19.34       18.14      1.48 o
  -1   4  13       14.57       10.49      1.42 o
   0   4  13        6.59        7.11      1.48 o
   1   4  13        0.82        0.93      1.94 o
   2   4  13        0.23        0.35      1.54 o
   3   4  13        6.33        5.78      1.45 o
  -8   5  13        0.04        1.24      1.69 o
  -7   5  13        2.81        2.80      1.67 o
  -6   5  13       28.86       35.56      1.75 o
  -5   5  13        3.00        4.76      1.28 o
  -4   5  13       63.36       74.64      1.66 o
  -3   5  13      108.84      130.13      2.54 o
  -2   5  13       11.39        9.36      1.39 o
  -1   5  13       43.31       37.88      1.50 o
   0   5  13       31.39       31.94      1.49 o
   1   5  13        3.46        2.32      1.54 o
   2   5  13       16.69       17.12      1.65 o
  -8   6  13        2.77        3.77      1.57 o
  -7   6  13        4.24        6.20      1.88 o
  -6   6  13      102.40      110.62      2.13 o
  -5   6  13        1.06        1.58      1.45 o
  -4   6  13        0.77        2.99      1.46 o
  -3   6  13       39.00       43.49      1.42 o
  -2   6  13      109.73      123.83      2.51 o
  -1   6  13       46.08       52.80      1.58 o
   0   6  13       19.69       19.67      1.60 o
   1   6  13       53.24       56.64      1.82 o
   2   6  13        0.10       -0.49      1.61 o
  -7   7  13        0.10        1.42      1.66 o
  -6   7  13       12.12       12.90      2.27 o
  -5   7  13        5.85        5.66      1.59 o
  -4   7  13        0.29        1.78      1.48 o
  -3   7  13       15.78        9.40      1.31 o
  -2   7  13       24.06       26.04      1.43 o
  -1   7  13       29.83       26.05      1.41 o
   0   7  13       19.12       18.44      1.51 o
   1   7  13        2.84        4.11      1.50 o
  -6   8  13        0.02        2.74      1.96 o
  -5   8  13        6.07        3.55      1.68 o
  -4   8  13        0.83        1.00      1.54 o
  -3   8  13        4.23        4.88      1.45 o
  -2   8  13        5.81        6.46      1.48 o
  -1   8  13       11.16       10.33      1.63 o
   0   8  13       76.79       82.71      2.26 o
  -4   9  13        0.11        2.54      1.63 o
  -3   9  13       11.66        4.68      1.62 o
  -2   9  13        7.55        9.60      1.69 o
  -9   0  14       22.87       19.89      2.37 o
  -8   0  14        0.25        2.71      1.74 o
  -7   0  14       86.07       75.30      4.17 o
  -6   0  14       15.67       20.11      2.26 o
  -5   0  14       37.79       38.40      2.29 o
  -4   0  14       20.44       23.22      2.55 o
  -3   0  14       35.24       31.16      3.47 o
  -2   0  14       16.07       13.46      2.04 o
  -1   0  14     1032.34      930.76     19.13 o
   0   0  14        7.65        5.28      2.06 o
   1   0  14       27.39       38.51      2.14 o
   2   0  14       36.56       24.80      2.00 o
  -9   1  14       37.03       37.64      1.44 o
  -8   1  14        1.26        1.80      1.42 o
  -7   1  14       44.02       43.96      1.87 o
  -6   1  14        6.75        8.95      1.63 o
  -5   1  14        7.73        9.89      1.47 o
  -4   1  14        0.21        2.85      1.58 o
  -3   1  14       12.30        8.74      1.40 o
  -2   1  14       33.87       38.20      2.14 o
  -1   1  14        7.92        4.47      1.50 o
   0   1  14       16.16       13.92      1.44 o
   1   1  14       20.02       22.10      1.32 o
   2   1  14        3.56        3.58      1.65 o
  -9   2  14        4.75        1.97      1.37 o
  -8   2  14        8.34        8.96      1.30 o
  -7   2  14       61.19       54.09      1.87 o
  -6   2  14       28.09       29.47      1.42 o
  -5   2  14       61.42       54.35      1.51 o
  -4   2  14       35.18       37.15      1.76 o
  -3   2  14      146.40      115.47      3.01 o
  -2   2  14        6.21        8.34      1.34 o
  -1   2  14       20.63       25.33      1.33 o
   0   2  14        6.46        4.53      1.42 o
   1   2  14      190.24      179.82      2.06 o
   2   2  14        9.18       11.13      1.61 o
  -9   3  14        0.05        2.26      1.67 o
  -8   3  14       13.54       17.18      1.35 o
  -7   3  14        2.61        5.21      1.32 o
  -6   3  14        0.03        1.17      1.22 o
  -5   3  14      138.86      139.32      4.88 o
  -4   3  14      133.79      131.24      4.87 o
  -3   3  14       46.52       42.10      1.44 o
  -2   3  14       33.19       34.34      1.66 o
  -1   3  14       37.54       37.12      1.39 o
   0   3  14        1.95        2.10      1.56 o
   1   3  14       83.54       85.40      1.88 o
   2   3  14        1.46        6.08      1.51 o
  -8   4  14       19.47       25.28      1.89 o
  -7   4  14        1.15        1.42      1.64 o
  -6   4  14       12.46       12.89      1.46 o
  -5   4  14        6.17        7.11      1.39 o
  -4   4  14       90.24       93.13      2.44 o
  -3   4  14       23.55       27.81      1.69 o
  -2   4  14       25.30       23.98      2.63 o
  -1   4  14        0.41        4.26      1.45 o
   0   4  14        0.03        2.50      1.45 o
   1   4  14        0.03        3.61      1.45 o
   2   4  14       18.94       18.74      1.76 o
  -8   5  14        5.34        7.85      1.67 o
  -7   5  14        0.91        2.31      1.73 o
  -6   5  14       46.92       37.19      1.46 o
  -5   5  14        8.27        4.94      1.45 o
  -4   5  14       65.24       71.77      2.21 o
  -3   5  14        5.48        6.55      1.59 o
  -2   5  14       14.36       12.65      1.38 o
  -1   5  14        1.29        3.78      1.41 o
   0   5  14       16.43       23.96      1.82 o
   1   5  14        3.76        2.05      1.51 o
  -7   6  14        0.25        2.75      1.63 o
  -6   6  14       66.86       62.26      1.65 o
  -5   6  14       32.46       34.28      2.00 o
  -4   6  14        0.88        1.31      1.48 o
  -3   6  14       35.08       32.20      1.39 o
  -2   6  14       32.92       27.64      1.34 o
  -1   6  14        2.29        2.59      1.46 o
   0   6  14        1.30        3.75      1.51 o
   1   6  14        0.04        1.51      1.51 o
  -6   7  14        6.34        6.92      1.72 o
  -5   7  14       21.83       34.72      1.89 o
  -4   7  14        3.41        2.61      1.43 o
  -3   7  14        1.91        6.86      1.46 o
  -2   7  14       61.56       75.24      1.75 o
  -1   7  14       15.50       20.83      1.57 o
   0   7  14        2.43        3.45      1.52 o
  -5   8  14       36.28       33.95      1.59 o
  -4   8  14        6.38        3.95      1.52 o
  -3   8  14       27.66       38.29      1.60 o
  -2   8  14        0.54        2.83      1.51 o
  -8   1  15        0.52        1.95      1.33 o
  -7   1  15        1.99        4.17      1.57 o
  -6   1  15        0.21        1.25      1.48 o
  -5   1  15        8.98        6.04      1.58 o
  -4   1  15        3.35        2.74      1.25 o
  -3   1  15      211.18      164.35      3.87 o
  -2   1  15        8.94        9.60      1.61 o
  -1   1  15       53.44       43.59      1.49 o
   0   1  15        0.39        1.57      1.53 o
   1   1  15        1.86        4.29      1.23 o
  -8   2  15        0.19        1.62      1.53 o
  -7   2  15       11.30       10.46      1.51 o
  -6   2  15        7.32        8.96      1.42 o
  -5   2  15        4.09        3.76      1.46 o
  -4   2  15        2.67        6.59      1.70 o
  -3   2  15       10.01        6.05      1.49 o
  -2   2  15       26.89       27.22      1.42 o
  -1   2  15        8.49        6.90      1.43 o
   0   2  15       23.09       23.42      1.73 o
   1   2  15       55.10       67.24      1.61 o
  -8   3  15        4.95        6.96      1.63 o
  -7   3  15        0.09        1.67      1.49 o
  -6   3  15        3.46        2.99      1.44 o
  -5   3  15      134.60      118.96      3.05 o
  -4   3  15        0.01        0.18      1.37 o
  -3   3  15        5.16        6.74      1.48 o
  -2   3  15        0.00        2.39      1.63 o
  -1   3  15       11.81        8.30      1.31 o
   0   3  15       27.78       25.76      1.58 o
   1   3  15        0.01       -0.43      1.59 o
  -8   4  15       19.10       18.09      1.56 o
  -7   4  15        5.65        7.56      1.37 o
  -6   4  15        4.13        7.71      1.43 o
  -5   4  15       39.92       30.75      1.71 o
  -4   4  15       72.73       72.33      2.36 o
  -3   4  15        0.69        4.33      1.57 o
  -2   4  15        6.63        9.60      1.43 o
  -1   4  15       27.64       38.58      1.61 o
   0   4  15       29.42       44.33      1.66 o
   1   4  15        6.97        4.15      1.72 o
  -7   5  15      188.17      194.66      4.17 o
  -6   5  15        9.10        9.06      1.77 o
  -5   5  15        5.57        6.54      1.47 o
  -4   5  15        6.39        5.22      1.51 o
  -3   5  15        6.96       11.09      1.61 o
  -2   5  15       14.13       15.97      1.36 o
  -1   5  15       46.09       42.72      2.38 o
   0   5  15        3.60        7.17      1.75 o
  -6   6  15       59.88       62.91      2.02 o
  -5   6  15       18.62       20.18      1.61 o
  -4   6  15        0.31        1.23      1.45 o
  -3   6  15        2.33        5.47      1.36 o
  -2   6  15       74.09       96.18      2.36 o
  -1   6  15        1.95        0.64      1.37 o
  -5   7  15       60.02       71.69      5.39 o
  -4   7  15        4.82        4.69      1.48 o
  -3   7  15       21.44       15.47      1.41 o
  -2   7  15       12.17       14.66      1.55 o
  -8   0  16       13.47        8.41      2.38 o
  -7   0  16       51.65       42.83      2.84 o
  -6   0  16        4.20        8.24      2.00 o
  -5   0  16        9.39       12.78      2.61 o
  -4   0  16        0.18        5.59      2.44 o
  -3   0  16       21.72       14.72      2.06 o
  -2   0  16       16.41       25.90      4.03 o
  -1   0  16       15.52       16.59      2.15 o
   0   0  16        0.71        5.51      1.96 o
  -8   1  16       23.86       34.29      1.45 o
  -7   1  16        0.70        5.87      1.52 o
  -6   1  16       44.00       61.22      2.00 o
  -5   1  16        0.04        3.59      1.49 o
  -4   1  16       10.56       15.03      1.59 o
  -3   1  16       24.61       24.35      1.59 o
  -2   1  16       13.33       10.38      1.61 o
  -1   1  16        8.23        5.95      1.62 o
   0   1  16        7.58        6.27      1.38 o
  -8   2  16        0.57        1.59      1.49 o
  -7   2  16        0.09        0.98      1.39 o
  -6   2  16        6.18        3.86      1.60 o
  -5   2  16       14.99       22.58      1.54 o
  -4   2  16       16.54       24.27      1.91 o
  -3   2  16       17.11       21.44      1.50 o
  -2   2  16        0.16        3.25      1.50 o
  -1   2  16       17.24       16.55      1.65 o
   0   2  16        3.01        6.57      1.55 o
  -7   3  16        0.01        0.71      1.44 o
  -6   3  16        0.01        2.29      1.37 o
  -5   3  16       49.76       47.55      1.56 o
  -4   3  16       14.12       22.41      1.57 o
  -3   3  16        0.91        1.71      1.60 o
  -2   3  16        2.78        5.07      1.37 o
  -1   3  16       12.16       17.21      1.60 o
   0   3  16       25.22       12.01      1.45 o
  -7   4  16        0.11        0.94      1.47 o
  -6   4  16        1.72        2.25      1.41 o
  -5   4  16        2.53        4.10      1.53 o
  -4   4  16        0.71        2.44      1.58 o
  -3   4  16       14.04       17.57      1.41 o
  -2   4  16        0.16        0.50      1.57 o
  -1   4  16      108.90      121.32      3.57 o
  -6   5  16        3.65        3.45      1.47 o
  -5   5  16        0.30       -0.71      1.65 o
  -4   5  16        7.92        5.56      1.36 o
  -3   5  16        4.67        2.20      1.42 o
  -2   5  16        0.00        1.20      1.49 o
  -1   5  16        2.20        2.36      1.58 o
  -4   6  16        5.47        6.94      1.53 o
  -3   6  16       69.67       62.28      2.52 o
  -7   1  17       44.97       44.12      2.48 o
  -6   1  17       12.91       13.80      1.58 o
  -5   1  17       10.83       12.05      1.87 o
  -4   1  17        4.42        7.36      1.65 o
  -3   1  17       28.15       23.82      1.86 o
  -2   1  17        2.39        2.16      1.59 o
  -1   1  17       17.20       15.95      1.63 o
  -6   2  17        0.05        4.12      1.65 o
  -5   2  17        5.31        1.56      1.78 o
  -4   2  17       11.18       25.86      1.82 o
  -3   2  17        1.52        4.97      1.58 o
  -2   2  17        6.94        6.17      1.65 o
  -1   2  17       40.85       43.72      1.84 o
  -6   3  17        1.59        3.32      1.60 o
  -5   3  17       23.37       38.95      2.56 o
  -4   3  17        4.25        5.05      1.63 o
  -3   3  17       27.49       30.25      1.67 o
  -2   3  17        0.05        0.60      1.43 o
  -5   4  17       24.44       24.44      1.44 o
  -4   4  17       18.53       14.14      1.82 o
  -3   4  17       11.92       25.55      1.63 o
  -4   0  18        0.98        3.65      2.20 o
 
